# Supplementary material for: Treatment-seeking for vaginal fistula in sub-Saharan Africa
Source: PLoS One. 2019 Nov 1;14(11):e0216763. doi: 10.1371/journal.pone.0216763 (PMC6824565; doi:10.1371/journal.pone.0216763)
Supplement: S2 Table — (XLSX) [file pone.0216763.s002.xlsx]

## Sheet: Ethipoia
S472	Experienced a constant leakage of urine or stool from vagina	0 = "No"	1 = "Yes"
S473	Ever heard of fistula	0 = "No"	1 = "Yes"
S474	Problem start after delivered a baby or had a stillbirth	1 = "deliverying baby"	2 = "Having stillbirth"	3 = "neither"
S475	Problem start after normal or difficult labor and delivery	1 = "Normal labor/delivery"	2 = "Prolonged and very difficult labor/delivery"
S476	Cause of fistula	1 = "Sexual assault"	2 = "Pelvic surgery"	6 = "Other"	8 = "Don't know"
S477	Days after problem leakage started	90 = "90+"
S478	Sought treatment for fistula	0 = "No"	1 = "Yes"
S479A	Reason not sought treatment for fistula: does not know can be fixed	0 = "No"	1 = "Yes"
S479B	Reason not sought treatment for fistula: do not know where to go	0 = "No"	1 = "Yes"
S479C	Reason not sought treatment for fistula: too expensive	0 = "No"	1 = "Yes"
S479D	Reason not sought treatment for fistula: too far	0 = "No"	1 = "Yes"
S479E	Reason not sought treatment for fistula: poor quality of care	0 = "No"	1 = "Yes"
S479F	Reason not sought treatment for fistula: could not get permission	0 = "No"	1 = "Yes"
S479G	Reason not sought treatment for fistula: embarrasment	0 = "No"	1 = "Yes"
S479H	Reason not sought treatment for fistula: problem desappeared	0 = "No"	1 = "Yes"
S479X	Reason not sought treatment for fistula: other	0 = "No"	1 = "Yes"
S480	Person last sought treatment from for fistula	1 = "Health facility"	2 = "Religion/tradition"	96 = "Other"
S481	Operation to fix fistula	0 = "No"	1 = "Yes"
S482	Treatment stopped the leakage completely	1 = "Yes, stopped completely"	2 = "Not stopped but reduced"	3 = "Not stopped at all"	4 = "Did not receive treatment"
S483	Were you supported by husband?	0 = "No"	1 = "Yes"	3 = "Never married"

## Sheet: Camerron
S582	Ever experienced a constant leakage of urine or stool	0 = "No"	1 = "Yes"
S583	Ever heard of fistula	0 = "No"	1 = "Yes"
S584	How fistula occured	1 = "After a delivery"	2 = "After a sexual assault"	3 = "After pelvic surgery"	6 = "After some other event"
S585	Did this problem occur after a normal labor and delivery, or after a very difficult labor and delivery	1 = "NORMAL LABOR/DELIVERY"	2 = "VERY DIFFICULT DELIVERY"
S586	Was this baby born alive	0 = "No"	1 = "Yes"
S587	After which delivery did this occur
S588	Number of days after precipitating event
S589	Sought treatment for this condition	0 = "No"	1 = "Yes"
S590	Why did not seek treatment	11 = "DID NOT KNOW COULD BE FIXED"	12 = "DO NOT KNOW WHERE TO GO"	13 = "TOO EXPENSIVE"	14 = "TOO FAR"	15 = "POOR QUALITY OF CARE"	16 = "COULD NOT GET PERMISSION"	17 = "EMBARRASSMENT"	96 = "Other"
S591	Place of treatment	1 = "DOCTOR/CLINICAL OFFICER"	2 = "NURSE/MIDWIFE/PATIENT ATTENDANT"	3 = "TRADITIONAL MIDWIFE"	4 = "HEALTH OFFICER COMM/VILLAGE"	5 = "TRADITIONAL HEALER"	6 = "Other"
S592	Treatment stopped the problem	1 = "YES, NO MORE LEAKAGE AT ALL"	2 = "YES, BUT STILL SOME LEAKAGE"	3 = "NO, STILL HAVE PROBLEM"

## Sheet: Benin
S1201	Experienced leakage of urine or stool from the vagina during day or not	0 = "No"	1 = "Yes"
S1202	Has heard of fistula	0 = "No"	1 = "Yes"
S1203	Problems followed pregnancy	0 = "No"	1 = "Yes"
S1204	Cause of fistula	1 = "Injury suffered during sex"	2 = "Operation on pelvis"	6 = "Other"	8 = "Don't know"
S1205	Reason why fistula happened	1 = "Work/normal delivery"	2 = "Abnormal/difficult delivery"
S1206	Child alive	0 = "No"	1 = "Yes"
S1207	Days since leakages began	90 = "90 days or more"	98 = "Don't know"
S1208	Sought treatment for fistula	0 = "No"	1 = "Yes"
S1209A	Reason did not seek treatment: : Not aware the condition could be treated	0 = "No"	1 = "Yes"	8 = "Don't Know"
S1209B	Reason did not seek treatment: : Did not know source for treatment	0 = "No"	1 = "Yes"	8 = "Don't Know"
S1209C	Reason did not seek treatment: : Cost of treatment	0 = "No"	1 = "Yes"	8 = "Don't Know"
S1209D	Reason did not seek treatment: : Too far to travel	0 = "No"	1 = "Yes"	8 = "Don't Know"
S1209E	Reason did not seek treatment: : Poor quality care	0 = "No"	1 = "Yes"	8 = "Don't Know"
S1209F	Reason did not seek treatment: : Could not get permission	0 = "No"	1 = "Yes"	8 = "Don't Know"
S1209G	Reason did not seek treatment: : Ashamed of condition	0 = "No"	1 = "Yes"	8 = "Don't Know"
S1209H	Reason did not seek treatment: : Problem went away	0 = "No"	1 = "Yes"	8 = "Don't Know"
S1209X	Reason did not seek treatment: :Other	0 = "No"	1 = "Yes"	8 = "Don't Know"
S1210	Source of treatment	1 = "Doctor"	2 = "Nurse/midwife"	3 = "Community health worker"	6 = "Other"
S1211	Leaking stopped	1 = "Stopped completely"	2 = "Reduced, not stopped completely"	3 = "Did not stop at all"

## Sheet: Niger
S1101	heard of fistula	0 = "No"	1 = "Yes"
S1102A	Causes of sickness: Sorcery or mystic bewitching	0 = "No"	1 = "Yes"
S1102B	Causes of sickness: fatality	0 = "No"	1 = "Yes"
S1102C	Causes of sickness: too young for delivery	0 = "No"	1 = "Yes"
S1102D	Causes of sickness: too old for delivery	0 = "No"	1 = "Yes"
S1102E	Causes of sickness: too thin to handle pregnancy	0 = "No"	1 = "Yes"
S1102F	Causes of sickness: too many successive delivery	0 = "No"	1 = "Yes"
S1102G	Causes of sickness: frequent sickness during pregnancy	0 = "No"	1 = "Yes"
S1102H	Causes of sickness: Delivery of a big baby	0 = "No"	1 = "Yes"
S1102I	Causes of sickness: Delivery at home without assistance	0 = "No"	1 = "Yes"
S1102J	Causes of sickness: long work hours	0 = "No"	1 = "Yes"
S1102K	Causes of sickness: God's will	0 = "No"	1 = "Yes"
S1102L	Causes of sickness: after circumcision	0 = "No"	1 = "Yes"
S1102M	Causes of sickness: hemorrhoids	0 = "No"	1 = "Yes"
S1102X	Causes of sickness: other	0 = "No"	1 = "Yes"
S1102Z	Causes of sickness: don't know	0 = "No"	1 = "Yes"
S1103A	Manifestation of sickness: continuous thinning	0 = "No"	1 = "Yes"
S1103B	Manifestation of sickness: involuntary urination	0 = "No"	1 = "Yes"
S1103C	Manifestation of sickness: involuntary defecation	0 = "No"	1 = "Yes"
S1103D	Manifestation of sickness: involuntary urination and defecation	0 = "No"	1 = "Yes"
S1103E	Manifestation of sickness: continuously wet	0 = "No"	1 = "Yes"
S1103F	Manifestation of sickness: bad smelling	0 = "No"	1 = "Yes"
S1103G	Manifestation of sickness: relative motility handicap	0 = "No"	1 = "Yes"
S1103X	Manifestation of sickness: other	0 = "No"	1 = "Yes"
S1103Z	Manifestation of sickness: Don't know	0 = "No"	1 = "Yes"
S1104	Can fistula be cured	0 = "No"	1 = "Yes"
S1105	Had a fistula	0 = "No"	1 = "Yes"
S1106	How long ago contracted a fistula	1 = "Less than 12"	2 = "12+ months"
S1107	How contracted the disease	1 = "Sorcery or mistic bewitching"	2 = "Fatality, bad luck"	3 = "Too young for delivery"	4 = "Too old for delivery"	5 = "Too thin to support pregnancy"	6 = "Too many successive deliveries"	7 = "Frequenct sickness during pregnancy"	8 = "Delivery of a big baby"	9 = "Delivery at homne without assistance"	10 = "Long hours of work"	11 = "God's will"	96 = "Other"	98 = "Don't know"
S1108A	Contact sickness: witchcraft, supernatural means	0 = "No"	1 = "Yes"
S1108B	Contract of sickness: fatality	0 = "No"	1 = "Yes"
S1108C	Contract of sickness: too young for delivery	0 = "No"	1 = "Yes"
S1108D	Contract of sickness: too old for delivery	0 = "No"	1 = "Yes"
S1108E	Contract of sickness: too thin to handle pregnancy	0 = "No"	1 = "Yes"
S1108F	Contract of sickness: too many successive deliveries	0 = "No"	1 = "Yes"
S1108G	Contract of sickness: frequent sickness during pregnancy	0 = "No"	1 = "Yes"
S1108H	Contract of sickness: Delivery of a big baby	0 = "No"	1 = "Yes"
S1108I	Contract of sickness: Delivery at home without assistance	0 = "No"	1 = "Yes"
S1108J	Contract of sickness: long work hours	0 = "No"	1 = "Yes"
S1108K	Contract of sickness: God's will	0 = "No"	1 = "Yes"
S1108L	Contract of sickness: accidents	0 = "No"	1 = "Yes"
S1108M	Contract of sickness: debauchery	0 = "No"	1 = "Yes"
S1108N	Contract of sickness: circumcision	0 = "No"	1 = "Yes"
S1108O	Contract of sickness: fever, hemorrhoids	0 = "No"	1 = "Yes"
S1108X	Contract of sickness: other	0 = "No"	1 = "Yes"
S1108Z	Contract of sickness: don't know	0 = "No"	1 = "Yes"
S1110	Where sought treatment	0 = "Did not seek treatment"	1 = "Health centre"	2 = "Maternity"	3 = "Hospital"	4 = "Private clinic"	6 = "Other medical structure"	7 = "Traditional care in the village"	96 = "Other"
S1111	Number of surgeries	0 = "Aucune"	96 = "96+"
S1112	Think last surgery succeeded	0 = "No"	1 = "Yes"
S1113A	Thinks surgery succeeded: no more urine loss	0 = "No"	1 = "Yes"
S1113B	Thinks surgery succeeded: resume daily activities	0 = "No"	1 = "Yes"
S1113C	Thinks surgery succeeded: deliverance feeling and well being	0 = "No"	1 = "Yes"
S1113D	Thinks surgery succeeded: got back to the family life	0 = "No"	1 = "Yes"
S1113X	Thinks surgery succeeded: Other	0 = "No"	1 = "Yes"
S1114A	Thinks surgery did not succeeded: more urine loss	0 = "No"	1 = "Yes"
S1114B	Thinks surgery did not succeeded: no improvement	0 = "No"	1 = "Yes"
S1114C	Thinks surgery did not succeeded: excessive pain	0 = "No"	1 = "Yes"
S1114D	Thinks surgery did not succeeded: held in medical facility	0 = "No"	1 = "Yes"
S1114E	Thinks surgery did not succeeded: new surgery planned	0 = "No"	1 = "Yes"
S1114X	Thinks surgery did not succeeded: other	0 = "No"	1 = "Yes"
S1115	NA - Since when followed traditional treatment
S1116	NA - Results of traditional treatment
S1117A	Reason for no treatment: lack of information	0 = "No"	1 = "Yes"
S1117B	Reason for no treatment: not curable sickness	0 = "No"	1 = "Yes"
S1117C	Reason for no treatment: sorcery	0 = "No"	1 = "Yes"
S1117D	Reason for no treatment: lack of familial support	0 = "No"	1 = "Yes"
S1117E	Reason for no treatment: lack of money	0 = "No"	1 = "Yes"
S1117F	Reason for no treatment: No opinion	0 = "No"	1 = "Yes"
S1117X	Reason for no treatment: other	0 = "No"	1 = "Yes"

## Sheet: Zambia
S461A	Ever experienced fistula	0 = "No"	1 = "Yes"
S461B	Ever heard of fistula	0 = "No"	1 = "Yes"
S461D	Fistula started after stillbirth or delivery	1 = "After delivered baby"	2 = "After had stillbirth"	3 = "Neither"
S461E	Fistula started after normal or difficult labor/delivery	1 = "Normal labor/delivery"	2 = "Very difficult labor/delivery"
S461F	Cause of problem	1 = "Sexual assault"	2 = "Pelvic surgery"	6 = "Other"	8 = "Don't know"
S461G	Days after cause of fistula that leakage began	98 = "Don't know"
S461H	Sought treatment for condition	0 = "No"	1 = "Yes"
S461IA	Reason not sought treatement: do not know can be fixed	0 = "No"	1 = "Yes"
S461IB	Reason not sought treatement: do not know where to go	0 = "No"	1 = "Yes"
S461IC	Reason not sought treatement: too expensive	0 = "No"	1 = "Yes"
S461ID	Reason not sought treatement: too far	0 = "No"	1 = "Yes"
S461IE	Reason not sought treatement: poor quality of care	0 = "No"	1 = "Yes"
S461IF	Reason not sought treatement: could not get permission	0 = "No"	1 = "Yes"
S461IG	Reason not sought treatement: embarrassment	0 = "No"	1 = "Yes"
S461IH	Reason not sought treatement: problem disappeared	0 = "No"	1 = "Yes"
S461IX	Reason not sought treatement: other	0 = "No"	1 = "Yes"
S461K	Sought treatment from	1 = "Doctor"	2 = "Nurse/midwife"	3 = "Other community/village health worker"	6 = "Other"
S461L	Had operation to fix the problem	0 = "No"	1 = "Yes"
S461M	Treatment stopped leakage completely	1 = "Yes, stopped completely"	2 = "Not stopped but reduced"	3 = "Not stopped at all"	4 = "Did not receive treatment"

## Sheet: Senegal
S1108A	Woman has fistula	0 = "No"	1 = "Yes"
S1108B	Age when had fistula
S1108C	know fistula	0 = "No"	1 = "Yes"

## Sheet: Togo
S1011	Ever experienced a constant leakage of urine or stool		0 = "No"	1 = "Yes"
S1012	Ever heard of fistula		0 = "No"	1 = "Yes"
S1013	Knows someone who ever had fistula		0 = "No"	1 = "Yes"

## Sheet: Burkina Faso
S472	Involuntary urine during the day and night	0 = "No"	1 = "Yes"
S473	Ever heard of fistule	0 = "No"	1 = "Yes"
S1203	Problem after delevery	0 = "No"	1 = "Yes"
S1204	Cause of fistula	1 = "Agression sexuelle"	2 = "Opération de Pelvis"	6 = "Autre"	8 = "NSP"
S1205	This probelem after work or delivery	1 = "Travail/accouchement normal"	2 = "Accouchement très difficile"
S1206	Baby born alive	0 = "No"	1 = "Yes"
S1207	Number of days	90 = "90 +"	98 = "DK"
S1208	Seek for treatment	0 = "No"	1 = "Yes"
S1209A	Reasons not seeking treatment: did not know that you could repair	0 = "No"	1 = "Yes"
S1209B	Reasons not seeking treatment: did not know where to go	0 = "No"	1 = "Yes"
S1209C	Reasons not seeking treatment: too expensive	0 = "No"	1 = "Yes"
S1209D	Reasons not seeking treatment: too far away	0 = "No"	1 = "Yes"
S1209E	Reasons not seeking treatment: poor quality of care	0 = "No"	1 = "Yes"
S1209F	Reasons not seeking treatment: has not been able to obtain permission	0 = "No"	1 = "Yes"
S1209G	Reasons not seeking treatment: embarrassed	0 = "No"	1 = "Yes"
S1209H	Reasons not seeking treatment: problem has disappeared	0 = "No"	1 = "Yes"
S1209X	Reasons not seeking treatment: other	0 = "No"	1 = "Yes"
S1210	From whom have you sought a treatment ?	1 = "Professionnel de santé: Médecin"	2 = "Professionnel de santé: infirmière/sage-femme"	3 = "Agent de santé comm./villagoise"	6 = "Autre"
S1211	Treatment stops the involuntary urine	1 = "Oui, pertes stoppées complètement"	2 = "Pertes non stoppées mais réduites"	3 = "Pertes pas stoppées du tout"

## Sheet: Congo
S1011	Ever experienced a constant leakage of urine or stool	0 = "No"	1 = "Yes"
S1012	Ever heard of fistula	0 = "No"	1 = "Yes"
S1013A	Information on fistula: radio/TV/newspaper	0 = "No"	1 = "Yes"
S1013B	Information on fistula: health facility/worker	0 = "No"	1 = "Yes"
S1013C	Information on fistula: campaign worker	0 = "No"	1 = "Yes"
S1013D	Information on fistula: friends/relatives	0 = "No"	1 = "Yes"
S1013X	Information on fistula: other	0 = "No"	1 = "Yes"
S1014	Knows someone who ever had fistula	0 = "No"	1 = "Yes"
S1015	Can get fistula by witchcraft or supernatural means	0 = "No"	1 = "Yes"
S1016	Can fistula be cured	0 = "No"	1 = "Yes"
S1017	Willing to live with a family member suffering from fistula	0 = "No"	1 = "Yes"
S1018	How fistula occurred	1 = "After a delivery"	2 = "After a sexual assault"	3 = "After pelvic surgery"	6 = "After some other event"
S1019	Did this problem occur after a normal labor and delivery, or after a very difficult labor and delivery	1 = "Normal labor/delivery"	2 = "Very difficult delivery"
S1020	Was this baby born alive	0 = "No"	1 = "Yes"
S1021	After which delivery did this occur
S1022	Number of days after precipitating event
S1023	Sought treatment for this condition	0 = "No"	1 = "Yes"
S1024	Why did not seek treatment	11 = "Did not know could be fixed"	12 = "Do not know where to go"	13 = "Too expensive"	14 = "Too far"	15 = "Poor quality of care"	16 = "Could not get permission"	17 = "Embarrassment"	96 = "Other"
S1025	Person who performed treatment	11 = "Doctor"	12 = "Midwife"	13 = "Assistant midwife"	14 = "Nurse"	14 = "Nurse"	21 = "Trained birth attendant"	22 = "Nursing auxiliary/community health worker"	23 = "Traditional birth attendant"	24 = "Abortionist"	25 = "Traditional therapist"	26 = "Spirituel doctor"	96 = "Other"
S1026	Treatment stopped the problem	1 = "Yes, no more leakage at all"	1 = "Yes, no more leakage at all"	3 = "No, still have problem"

## Sheet: Chad
S1201	Ever experienced a constant leakage of urine or stool	0 = "No"	1 = "Yes"
S1202	Ever heard of fistula	0 = "No"	1 = "Yes"
S1203	Problem started after a delivery of miscarriage	1 = "After delivery"	2 = "After miscarriage"	3 = "Neither"
S1204	Problem started after a normal labor and delivery or after very difficult labor delivery	1 = "Normal labor/delivery"	2 = "Very difficult delivery"
S1205	Causes of the problem	1 = "Sexual assault"	2 = "Pelvis operation"	6 = "Other"	8 = "DK"
S1206	Days problem started after causes
S1207	Sought treatment for this problem	0 = "No"	1 = "Yes"
S1208A	Reason did not seek treatment: did not know problem could be repaired	0 = "No"	1 = "Yes"
S1208B	Reason did not seek treatment: did not know where to go	0 = "No"	1 = "Yes"
S1208C	Reason did not seek treatment: too expensive	0 = "No"	1 = "Yes"
S1208D	Reason did not seek treatment: too far	0 = "No"	1 = "Yes"
S1208E	Reason did not seek treatment: poor health care	0 = "No"	1 = "Yes"
S1208F	Reason did not seek treatment: did not get permission	0 = "No"	1 = "Yes"
S1208G	Reason did not seek treatment: embarrassed	0 = "No"	1 = "Yes"
S1208H	Reason did not seek treatment: problem disappeared	0 = "No"	1 = "Yes"
S1208X	Reason did not seek treatment: other	0 = "No"	1 = "Yes"
S1209	Where sought treatment	1 = "Doctor"	2 = "Nurse/midwife"	3 = "Community health worker"	4 = "Traditional healer"	6 = "Other"
S1210	Had an operation to solve the problem	0 = "No"	1 = "Yes"
S1211	Treatment stopped completely the losses	1 = "Yes, losses stopped completely"	2 = "Losses not stopped but reduced"	3 = "Losses not stopped at all"

[truncated: 9 more sheets: Gunea, Kenya, Uganda, Mali, Malawi, Comoros, Tanzania, Brundi, Serra Leone]
