# Supplementary material for: Treatment-seeking for vaginal fistula in sub-Saharan Africa
Source: PLoS One. 2019 Nov 1;14(11):e0216763. doi: 10.1371/journal.pone.0216763 (PMC6824565; doi:10.1371/journal.pone.0216763)
Supplement: S1 File — (XLSX) [file pone.0216763.s003.xlsx]

## Sheet: Data
ID	Country	Age	Age_recoded_2	Age (five years group)	Place of residence	Educational status	Highest year of education	Wealth index	Current marital status	Age at first cohabitation	Total children ever born	Children ever born (recoded)	Age at first birth	Age_marriage (recoded)	Heard_fistula	Fistula	Obest_fistula	Cause of fistula	Problem followed pregnancy	Problem start after delivered a baby or had a stillbirth		Problem start after normal or difficult labor and delivery	Was this baby born alive	After which delivery did this occur	Days after problem leakage started	Fistula_onset	Reason not sought treatment for fistula: does not know can be fixed	Reason not sought treatment for fistula: do not know where to go	Reason not sought treatment for fistula: too expensive	Reason not sought treatment for fistula: too far	Reason not sought treatment for fistula: poor quality of care	Reason not sought treatment for fistula: could not get permission	Reason not sought treatment for fistula: embarrasment	Reason not sought treatment for fistula: problem desappeared	Reason not sought treatment for fistula: other	Sought treatment	Person last sought treatment from for fistula	Operation to fix fistula	Treatment stopped the leakage completely	Final weight
35337	17	24	1	2	2	1	7	1	1	13	4	2	14	0	1	1	1	3	1	2		2	0	6	5	1	0	1	0	0	0	0	0	0	0	0	#NULL!	#NULL!	#NULL!	2.18062
334	5	47	3	7	2	1	5	2	3	23	10	3	24	1	1	1	1	3	1	2		2	0	5	30	2	#NULL!	#NULL!	#NULL!	#NULL!	#NULL!	#NULL!	#NULL!	#NULL!	#NULL!	1	1	#NULL!	1	0.634958
102	17	31	2	4	2	1	7	3	1	19	4	2	20	1	1	1	1	3	1	2		2	0	5	3	1	#NULL!	#NULL!	#NULL!	#NULL!	#NULL!	#NULL!	#NULL!	#NULL!	#NULL!	1	1	#NULL!	3	0.586353
101	17	43	3	6	2	1	7	1	2	18	5	3	18	1	1	1	1	3	1	1		2	1	5	8	2	#NULL!	#NULL!	#NULL!	#NULL!	#NULL!	#NULL!	#NULL!	#NULL!	#NULL!	1	1	#NULL!	3	0.709232
35338	17	39	3	5	2	0	#NULL!	2	2	23	5	3	23	1	1	1	1	3	1	1		2	1	5	2	1	0	1	0	0	0	0	0	0	0	0	#NULL!	#NULL!	#NULL!	1.53075
140381	5	47	3	7	1	1	6	4	1	20	6	3	21	1	1	1	1	3	1	1		2	1	5	0	0	0	0	0	0	0	0	0	0	1	0	#NULL!	#NULL!	#NULL!	1.11811
140382	5	31	2	4	2	2	2	3	1	14	4	2	13	0	1	1	1	3	1	2		2	0	4	95	3	0	0	0	0	0	0	1	0	0	0	#NULL!	#NULL!	#NULL!	0.519959
333	5	36	3	5	2	1	4	3	2	28	3	2	29	1	1	1	1	3	1	2		2	0	4	2	1	#NULL!	#NULL!	#NULL!	#NULL!	#NULL!	#NULL!	#NULL!	#NULL!	#NULL!	1	1	#NULL!	1	0.487253
59	4	29	2	3	2	2	1	4	2	12	4	2	14	0	1	1	1	3	1	1		2	1	4	95	3	#NULL!	#NULL!	#NULL!	#NULL!	#NULL!	#NULL!	#NULL!	#NULL!	#NULL!	1	2	0	2	0.622221
58	4	33	2	4	2	2	1	2	2	18	5	3	19	1	1	1	1	3	1	1		2	1	4	14	2	#NULL!	#NULL!	#NULL!	#NULL!	#NULL!	#NULL!	#NULL!	#NULL!	#NULL!	1	2	0	1	0.576832
140380	5	31	2	4	2	1	3	1	1	15	8	3	17	0	1	1	1	3	1	1		2	1	4	4	1	0	0	0	0	0	1	0	0	0	0	#NULL!	#NULL!	#NULL!	1.39393
376	4	45	3	7	1	2	7	5	3	21	5	3	18	1	1	1	1	3	1	1		2	1	4	3	1	#NULL!	#NULL!	#NULL!	#NULL!	#NULL!	#NULL!	#NULL!	#NULL!	#NULL!	1	1	#NULL!	1	2.4386
348	5	40	3	6	2	2	5	3	5	13	4	2	15	0	1	1	1	3	1	1		1	1	4	3	1	#NULL!	#NULL!	#NULL!	#NULL!	#NULL!	#NULL!	#NULL!	#NULL!	#NULL!	1	1	#NULL!	1	0.704085
115	17	32	2	4	1	1	7	4	1	28	3	2	15	0	1	1	1	3	1	2		2	0	3	2	1	#NULL!	#NULL!	#NULL!	#NULL!	#NULL!	#NULL!	#NULL!	#NULL!	#NULL!	1	1	#NULL!	2	1.55524
112	17	34	2	4	2	1	2	3	1	20	3	2	22	1	1	1	1	3	1	1		2	1	3	28	2	#NULL!	#NULL!	#NULL!	#NULL!	#NULL!	#NULL!	#NULL!	#NULL!	#NULL!	1	1	#NULL!	2	1.23992
54	5	26	2	3	2	1	3	1	1	15	4	2	17	0	1	1	1	3	1	1		2	1	3	7	2	#NULL!	#NULL!	#NULL!	#NULL!	#NULL!	#NULL!	#NULL!	#NULL!	#NULL!	1	2	0	3	0.487253
109	17	33	2	4	2	0	#NULL!	1	1	16	6	3	14	0	1	1	1	3	1	1		2	1	3	1	0	#NULL!	#NULL!	#NULL!	#NULL!	#NULL!	#NULL!	#NULL!	#NULL!	#NULL!	1	1	#NULL!	2	0.709232
350	5	22	1	2	1	2	3	4	0	#NULL!	3	2	16	0	1	1	1	3	1	2		1	0	3	0	0	#NULL!	#NULL!	#NULL!	#NULL!	#NULL!	#NULL!	#NULL!	#NULL!	#NULL!	1	1	#NULL!	1	2.11829
116	17	26	2	3	2	0	#NULL!	2	1	20	2	1	18	1	1	1	1	3	1	2		2	0	2	3	1	#NULL!	#NULL!	#NULL!	#NULL!	#NULL!	#NULL!	#NULL!	#NULL!	#NULL!	1	1	#NULL!	2	0.779878
104	17	47	3	7	2	1	7	2	3	17	4	2	15	0	1	1	1	3	1	2		2	0	2	3	1	#NULL!	#NULL!	#NULL!	#NULL!	#NULL!	#NULL!	#NULL!	#NULL!	#NULL!	1	1	#NULL!	2	1.55781
155779	4	23	1	2	1	1	6	3	0	#NULL!	2	1	20	1	1	1	1	3	1	1		2	1	2	5	1	1	0	0	0	0	0	0	0	0	0	#NULL!	#NULL!	#NULL!	0.572581
111	17	30	2	4	2	1	7	4	1	19	4	2	19	1	1	1	1	3	1	1		2	1	2	3	1	#NULL!	#NULL!	#NULL!	#NULL!	#NULL!	#NULL!	#NULL!	#NULL!	#NULL!	1	1	#NULL!	2	1.54199
114	17	40	3	6	2	1	3	1	1	21	4	2	23	1	1	1	1	3	1	1		2	1	2	1	0	#NULL!	#NULL!	#NULL!	#NULL!	#NULL!	#NULL!	#NULL!	#NULL!	#NULL!	1	1	#NULL!	2	1.61325
345	5	45	3	7	1	2	3	5	3	20	2	1	21	1	1	1	1	3	1	1		2	1	2	1	0	#NULL!	#NULL!	#NULL!	#NULL!	#NULL!	#NULL!	#NULL!	#NULL!	#NULL!	1	1	#NULL!	1	1.55914
372	4	27	2	3	1	2	1	3	1	22	2	1	21	1	1	1	1	3	1	1		2	1	2	1	0	#NULL!	#NULL!	#NULL!	#NULL!	#NULL!	#NULL!	#NULL!	#NULL!	#NULL!	1	1	#NULL!	1	1.45959
351	5	36	3	5	1	3	4	5	1	23	3	2	24	1	1	1	1	3	1	2		1	0	2	1	0	#NULL!	#NULL!	#NULL!	#NULL!	#NULL!	#NULL!	#NULL!	#NULL!	#NULL!	1	1	#NULL!	1	1.0154
353	5	40	3	6	2	1	5	3	4	13	14	3	13	0	1	1	1	3	1	1		1	1	2	30	2	#NULL!	#NULL!	#NULL!	#NULL!	#NULL!	#NULL!	#NULL!	#NULL!	#NULL!	1	1	#NULL!	1	0.431334
352	5	36	3	5	1	1	6	5	1	20	5	3	17	0	1	1	1	3	1	1		1	1	2	4	1	#NULL!	#NULL!	#NULL!	#NULL!	#NULL!	#NULL!	#NULL!	#NULL!	#NULL!	1	1	#NULL!	2	1.58074
336	5	26	2	3	1	2	6	4	5	15	2	1	18	1	1	1	1	3	1	1		1	1	2	1	0	#NULL!	#NULL!	#NULL!	#NULL!	#NULL!	#NULL!	#NULL!	#NULL!	#NULL!	1	1	#NULL!	1	1.49224
355	5	34	2	4	1	3	3	5	1	20	2	1	28	1	1	1	1	3	1	1		1	1	2	0	0	#NULL!	#NULL!	#NULL!	#NULL!	#NULL!	#NULL!	#NULL!	#NULL!	#NULL!	1	1	#NULL!	1	1.23537
375	4	25	2	3	1	1	5	3	2	17	2	1	17	0	1	1	1	3	1	2		2	0	1	6	1	#NULL!	#NULL!	#NULL!	#NULL!	#NULL!	#NULL!	#NULL!	#NULL!	#NULL!	1	1	#NULL!	3	2.81506
106	17	39	3	5	2	0	#NULL!	1	4	22	0	0	#NULL!	#NULL!	1	1	1	3	1	2		2	0	1	2	1	#NULL!	#NULL!	#NULL!	#NULL!	#NULL!	#NULL!	#NULL!	#NULL!	#NULL!	1	1	#NULL!	2	0.560786
113	17	25	2	3	2	1	2	3	4	20	1	1	23	1	1	1	1	3	1	2		2	0	1	#NULL!	#NULL!	#NULL!	#NULL!	#NULL!	#NULL!	#NULL!	#NULL!	#NULL!	#NULL!	#NULL!	1	1	#NULL!	2	0.711339
335	5	30	2	4	1	2	3	4	5	23	3	2	21	1	1	1	1	3	1	1		2	1	1	95	3	#NULL!	#NULL!	#NULL!	#NULL!	#NULL!	#NULL!	#NULL!	#NULL!	#NULL!	1	1	#NULL!	1	1.36312
371	4	17	1	1	1	2	1	4	0	#NULL!	1	1	15	0	1	1	1	3	1	1		2	1	1	95	3	#NULL!	#NULL!	#NULL!	#NULL!	#NULL!	#NULL!	#NULL!	#NULL!	#NULL!	1	1	#NULL!	1	0.511914
105	17	33	2	4	1	2	7	5	1	27	1	1	27	1	1	1	1	3	1	1		2	1	1	90	3	#NULL!	#NULL!	#NULL!	#NULL!	#NULL!	#NULL!	#NULL!	#NULL!	#NULL!	1	1	#NULL!	2	2.30713
364	4	42	3	6	1	2	3	3	2	18	5	3	14	0	1	1	1	3	1	1		2	1	1	60	3	#NULL!	#NULL!	#NULL!	#NULL!	#NULL!	#NULL!	#NULL!	#NULL!	#NULL!	1	1	#NULL!	1	1.45014
374	4	25	2	3	1	2	7	4	2	24	1	1	16	0	1	1	1	3	1	1		2	1	1	12	2	#NULL!	#NULL!	#NULL!	#NULL!	#NULL!	#NULL!	#NULL!	#NULL!	#NULL!	1	1	#NULL!	1	2.89677
108	17	35	3	5	2	1	7	1	1	23	4	2	24	1	1	1	1	3	1	1		2	1	1	10	2	#NULL!	#NULL!	#NULL!	#NULL!	#NULL!	#NULL!	#NULL!	#NULL!	#NULL!	1	1	#NULL!	2	0.758289
110	17	25	2	3	1	1	7	3	4	21	2	1	18	1	1	1	1	3	1	1		2	1	1	7	2	#NULL!	#NULL!	#NULL!	#NULL!	#NULL!	#NULL!	#NULL!	#NULL!	#NULL!	1	1	#NULL!	2	1.0519
35336	17	17	1	1	1	1	5	4	2	17	1	1	16	0	1	1	1	3	1	1		2	1	1	7	2	0	0	1	0	0	0	0	0	0	0	#NULL!	#NULL!	#NULL!	3.15415
347	5	37	3	5	2	3	1	4	1	26	1	1	35	1	1	1	1	3	1	1		2	1	1	7	2	#NULL!	#NULL!	#NULL!	#NULL!	#NULL!	#NULL!	#NULL!	#NULL!	#NULL!	1	1	#NULL!	1	1.04589
346	5	40	3	6	2	2	6	4	1	23	2	1	19	1	1	1	1	3	1	1		2	1	1	5	1	#NULL!	#NULL!	#NULL!	#NULL!	#NULL!	#NULL!	#NULL!	#NULL!	#NULL!	1	1	#NULL!	1	1.36049
107	17	33	2	4	2	1	3	3	1	18	3	2	26	1	1	1	1	3	1	1		2	1	1	3	1	#NULL!	#NULL!	#NULL!	#NULL!	#NULL!	#NULL!	#NULL!	#NULL!	#NULL!	1	1	#NULL!	2	0.654283
344	5	17	1	1	2	1	1	2	0	#NULL!	1	1	17	0	1	1	1	3	1	1		2	1	1	3	1	#NULL!	#NULL!	#NULL!	#NULL!	#NULL!	#NULL!	#NULL!	#NULL!	#NULL!	1	1	#NULL!	3	0.389712
366	4	37	3	5	1	2	6	5	2	15	3	2	15	0	1	1	1	3	1	1		2	1	1	3	1	#NULL!	#NULL!	#NULL!	#NULL!	#NULL!	#NULL!	#NULL!	#NULL!	#NULL!	1	1	#NULL!	1	0.251956
341	5	25	2	3	2	1	5	3	2	25	1	1	18	1	1	1	1	3	1	1		2	1	1	2	1	#NULL!	#NULL!	#NULL!	#NULL!	#NULL!	#NULL!	#NULL!	#NULL!	#NULL!	1	1	#NULL!	1	1.67811
342	5	47	3	7	1	0	#NULL!	2	1	16	7	3	17	0	1	1	1	3	1	1		2	1	1	2	1	#NULL!	#NULL!	#NULL!	#NULL!	#NULL!	#NULL!	#NULL!	#NULL!	#NULL!	1	1	#NULL!	1	0.988842
35339	17	43	3	6	1	0	#NULL!	5	4	20	8	3	22	1	1	1	1	3	1	1		2	1	1	1	0	1	0	0	0	0	0	0	0	0	0	#NULL!	#NULL!	#NULL!	0.163961
340	5	25	2	3	1	2	4	4	2	18	1	1	21	1	1	1	1	3	1	1		2	1	1	1	0	#NULL!	#NULL!	#NULL!	#NULL!	#NULL!	#NULL!	#NULL!	#NULL!	#NULL!	1	1	#NULL!	1	0.573971
343	5	41	3	6	2	1	4	2	2	17	2	1	20	1	1	1	1	3	1	1		2	1	1	1	0	#NULL!	#NULL!	#NULL!	#NULL!	#NULL!	#NULL!	#NULL!	#NULL!	#NULL!	1	1	#NULL!	1	0.746638
365	4	19	1	1	2	1	3	2	2	17	1	1	18	1	1	1	1	3	1	1		2	1	1	0	0	#NULL!	#NULL!	#NULL!	#NULL!	#NULL!	#NULL!	#NULL!	#NULL!	#NULL!	1	1	#NULL!	1	0.411118
349	5	25	2	3	1	2	5	5	0	#NULL!	1	1	24	1	1	1	1	3	1	1		1	1	1	95	3	#NULL!	#NULL!	#NULL!	#NULL!	#NULL!	#NULL!	#NULL!	#NULL!	#NULL!	1	1	#NULL!	1	1.05494
155780	4	30	2	4	2	2	1	1	2	17	1	1	23	1	1	1	1	3	1	1		1	1	1	95	3	1	0	0	0	0	0	0	0	0	0	#NULL!	#NULL!	#NULL!	0.699262
35334	17	22	1	2	2	0	#NULL!	2	4	19	1	1	20	1	1	1	1	3	1	1		1	1	1	30	2	0	0	0	1	0	0	0	0	0	0	#NULL!	#NULL!	#NULL!	0.141405
354	5	40	3	6	2	1	6	2	1	19	7	3	19	1	1	1	1	3	1	1		1	1	1	14	2	#NULL!	#NULL!	#NULL!	#NULL!	#NULL!	#NULL!	#NULL!	#NULL!	#NULL!	1	1	#NULL!	1	0.727327
338	5	27	2	3	1	1	6	5	2	25	2	1	19	1	1	1	1	3	1	1		1	1	1	2	1	#NULL!	#NULL!	#NULL!	#NULL!	#NULL!	#NULL!	#NULL!	#NULL!	#NULL!	1	1	#NULL!	1	0.833185
339	5	35	3	5	2	1	4	2	2	13	1	1	14	0	1	1	1	3	1	1		1	1	1	2	1	#NULL!	#NULL!	#NULL!	#NULL!	#NULL!	#NULL!	#NULL!	#NULL!	#NULL!	1	1	#NULL!	1	1.12892
337	5	33	2	4	1	2	1	4	1	22	2	1	28	1	1	1	1	3	1	1		1	1	1	0	0	#NULL!	#NULL!	#NULL!	#NULL!	#NULL!	#NULL!	#NULL!	#NULL!	#NULL!	1	1	#NULL!	1	2.11829
373	4	30	2	4	2	1	3	1	2	27	5	3	17	0	1	1	1	3	1	1		1	1	1	0	0	#NULL!	#NULL!	#NULL!	#NULL!	#NULL!	#NULL!	#NULL!	#NULL!	#NULL!	1	1	#NULL!	1	0.671151
227340	9	27	2	3	2	0	#NULL!	3	1	14	7	3	14	0	1	1	1	3	1	1		9	1	#NULL!	#NULL!	#NULL!	0	0	0	0	0	0	0	0	1	0	#NULL!	#NULL!	#NULL!	0.991399
200326	11	49	3	7	2	0	#NULL!	4	1	24	3	2	31	1	1	1	1	3	1	1		9	1	#NULL!	90	3	0	0	1	0	0	0	0	0	0	0	#NULL!	#NULL!	#NULL!	1.15193
200265	11	23	1	2	1	1	6	4	1	18	1	1	19	1	1	1	1	3	1	1		9	1	#NULL!	90	3	#NULL!	#NULL!	#NULL!	#NULL!	#NULL!	#NULL!	#NULL!	#NULL!	#NULL!	1	1	0	1	0.180717
200294	11	18	1	1	2	2	2	4	0	#NULL!	1	1	17	0	1	1	1	3	1	1		9	1	#NULL!	90	3	#NULL!	#NULL!	#NULL!	#NULL!	#NULL!	#NULL!	#NULL!	#NULL!	#NULL!	1	1	1	1	1.19578
200279	11	23	1	2	2	2	1	3	1	15	3	2	16	0	1	1	1	3	1	1		9	1	#NULL!	90	3	#NULL!	#NULL!	#NULL!	#NULL!	#NULL!	#NULL!	#NULL!	#NULL!	#NULL!	1	1	0	1	0.663092
200319	11	22	1	2	2	1	4	1	5	20	1	1	21	1	1	1	1	3	1	1		9	1	#NULL!	21	2	0	1	1	1	0	0	0	0	0	0	#NULL!	#NULL!	#NULL!	1.40179
200275	11	36	3	5	2	1	5	1	4	19	5	3	20	1	1	1	1	3	1	1		9	1	#NULL!	14	2	#NULL!	#NULL!	#NULL!	#NULL!	#NULL!	#NULL!	#NULL!	#NULL!	#NULL!	1	1	1	1	1.09539
200268	11	45	3	7	2	1	3	4	1	14	7	3	15	0	1	1	1	3	1	1		9	1	#NULL!	14	2	#NULL!	#NULL!	#NULL!	#NULL!	#NULL!	#NULL!	#NULL!	#NULL!	#NULL!	1	1	1	1	1.76537
200262	11	24	1	2	2	2	3	2	1	20	1	1	21	1	1	1	1	3	1	1		9	1	#NULL!	7	2	#NULL!	#NULL!	#NULL!	#NULL!	#NULL!	#NULL!	#NULL!	#NULL!	#NULL!	1	1	0	1	1.1183
200206	11	21	1	2	2	2	3	5	5	17	1	1	18	1	1	1	1	3	1	1		9	1	#NULL!	7	2	#NULL!	#NULL!	#NULL!	#NULL!	#NULL!	#NULL!	#NULL!	#NULL!	#NULL!	1	1	0	3	0.429923
200283	11	33	2	4	2	0	#NULL!	3	3	16	5	3	17	0	1	1	1	3	1	1		9	1	#NULL!	7	2	#NULL!	#NULL!	#NULL!	#NULL!	#NULL!	#NULL!	#NULL!	#NULL!	#NULL!	1	1	0	1	0.696906
200214	11	23	1	2	2	1	4	1	0	#NULL!	2	1	15	0	1	1	1	3	1	1		9	1	#NULL!	5	1	#NULL!	#NULL!	#NULL!	#NULL!	#NULL!	#NULL!	#NULL!	#NULL!	#NULL!	1	1	0	2	1.44616
200226	11	18	1	1	2	1	8	4	0	#NULL!	1	1	17	0	1	1	1	3	1	1		9	1	#NULL!	4	1	#NULL!	#NULL!	#NULL!	#NULL!	#NULL!	#NULL!	#NULL!	#NULL!	#NULL!	1	1	0	1	0.313761
200334	11	26	2	3	2	0	#NULL!	2	5	17	3	2	19	1	1	1	1	3	1	1		9	1	#NULL!	2	1	0	0	0	0	0	0	0	1	0	0	#NULL!	#NULL!	#NULL!	0.927848
200238	11	18	1	1	2	1	5	4	1	16	1	1	18	1	1	1	1	3	1	1		9	1	#NULL!	2	1	#NULL!	#NULL!	#NULL!	#NULL!	#NULL!	#NULL!	#NULL!	#NULL!	#NULL!	1	1	1	1	1.13773
200277	11	48	3	7	2	2	4	4	1	45	3	2	20	1	1	1	1	3	1	1		9	1	#NULL!	0	0	#NULL!	#NULL!	#NULL!	#NULL!	#NULL!	#NULL!	#NULL!	#NULL!	#NULL!	1	1	0	1	0.930816
200330	11	25	2	3	2	1	4	1	5	15	3	2	16	0	1	1	1	3	1	1		9	1	#NULL!	0	0	0	0	0	0	0	0	0	1	0	0	#NULL!	#NULL!	#NULL!	1.16715
200295	11	43	3	6	1	0	#NULL!	5	1	16	6	3	20	1	1	1	1	3	1	2		2	0	#NULL!	7	2	#NULL!	#NULL!	#NULL!	#NULL!	#NULL!	#NULL!	#NULL!	#NULL!	#NULL!	1	1	1	1	0.314811
200246	11	40	3	6	2	0	#NULL!	1	3	15	3	2	15	0	1	1	1	3	1	2		2	0	#NULL!	2	1	#NULL!	#NULL!	#NULL!	#NULL!	#NULL!	#NULL!	#NULL!	#NULL!	#NULL!	1	1	1	1	2.11289
200273	11	27	2	3	2	1	6	3	1	18	2	1	21	1	1	1	1	3	1	2		2	0	#NULL!	1	0	#NULL!	#NULL!	#NULL!	#NULL!	#NULL!	#NULL!	#NULL!	#NULL!	#NULL!	1	1	1	1	0.820723
200322	11	34	2	4	2	1	7	4	1	26	5	3	17	0	1	1	1	3	1	2		2	0	#NULL!	90	3	0	0	0	1	0	0	0	0	0	0	#NULL!	#NULL!	#NULL!	0.407437
155	15	40	3	6	2	0	#NULL!	4	2	18	4	2	22	1	1	1	1	3	1	2		2	0	#NULL!	60	3	#NULL!	#NULL!	#NULL!	#NULL!	#NULL!	#NULL!	#NULL!	#NULL!	#NULL!	1	1	1	2	0.770134
66	19	29	2	3	2	1	3	2	1	16	0	0	#NULL!	#NULL!	1	1	1	3	1	2		2	0	#NULL!	40	2	#NULL!	#NULL!	#NULL!	#NULL!	#NULL!	#NULL!	#NULL!	#NULL!	#NULL!	1	1	1	1	0.729862
200293	11	22	1	2	2	1	6	4	1	17	1	1	21	1	1	1	1	3	1	2		2	0	#NULL!	30	2	#NULL!	#NULL!	#NULL!	#NULL!	#NULL!	#NULL!	#NULL!	#NULL!	#NULL!	1	1	0	2	1.37767
89838	8	37	3	5	2	1	2	2	1	21	3	2	16	0	1	1	1	3	1	2		2	0	#NULL!	30	2	0	0	0	0	0	0	0	0	0	0	#NULL!	#NULL!	#NULL!	1.23488
239	8	30	2	4	2	1	5	2	1	14	3	2	15	0	1	1	1	3	1	2		2	0	#NULL!	30	2	#NULL!	#NULL!	#NULL!	#NULL!	#NULL!	#NULL!	#NULL!	#NULL!	#NULL!	1	1	1	1	0.403259
25	15	30	2	4	2	0	#NULL!	4	1	13	5	3	13	0	1	1	1	3	1	2		2	0	#NULL!	20	2	#NULL!	#NULL!	#NULL!	#NULL!	#NULL!	#NULL!	#NULL!	#NULL!	#NULL!	1	2	0	1	0.34554
299	6	32	2	4	2	0	#NULL!	1	1	20	4	2	25	1	1	1	1	3	1	2		2	0	#NULL!	12	2	#NULL!	#NULL!	#NULL!	#NULL!	#NULL!	#NULL!	#NULL!	#NULL!	#NULL!	1	1	1	1	0.63754
169	15	24	1	2	2	0	#NULL!	4	1	17	2	1	17	0	1	1	1	3	1	2		2	0	#NULL!	10	2	#NULL!	#NULL!	#NULL!	#NULL!	#NULL!	#NULL!	#NULL!	#NULL!	#NULL!	1	1	0	3	0.950733
449	19	29	2	3	2	1	4	3	1	20	4	2	19	1	1	1	1	3	1	2		2	0	#NULL!	7	2	0	0	0	0	0	0	0	0	0	0	#NULL!	#NULL!	#NULL!	0.641625
50646	15	41	3	6	1	0	#NULL!	5	1	17	7	3	15	0	1	1	1	3	1	2		2	0	#NULL!	7	2	0	0	0	1	0	1	0	0	0	0	#NULL!	#NULL!	#NULL!	1.76077
200250	11	27	2	3	2	1	5	1	4	14	2	1	19	1	1	1	1	3	1	2		2	0	#NULL!	7	2	#NULL!	#NULL!	#NULL!	#NULL!	#NULL!	#NULL!	#NULL!	#NULL!	#NULL!	1	1	0	1	0.988166
249	8	22	1	2	1	1	8	1	1	21	1	1	19	1	1	1	1	3	1	2		2	0	#NULL!	7	2	#NULL!	#NULL!	#NULL!	#NULL!	#NULL!	#NULL!	#NULL!	#NULL!	#NULL!	1	1	0	1	0.63491
255	8	45	3	7	2	0	#NULL!	2	1	19	5	3	19	1	1	1	1	3	1	2		2	0	#NULL!	7	2	#NULL!	#NULL!	#NULL!	#NULL!	#NULL!	#NULL!	#NULL!	#NULL!	#NULL!	1	1	0	1	0.950517
260	8	41	3	6	1	2	2	4	3	16	2	1	17	0	1	1	1	3	1	2		2	0	#NULL!	7	2	#NULL!	#NULL!	#NULL!	#NULL!	#NULL!	#NULL!	#NULL!	#NULL!	#NULL!	1	1	0	1	2.28974
124740	6	34	2	4	1	1	5	5	4	22	0	0	#NULL!	#NULL!	1	1	1	3	1	2		2	0	#NULL!	7	2	0	0	1	0	0	0	0	0	0	0	#NULL!	#NULL!	#NULL!	3.70237
51	6	30	2	4	2	0	#NULL!	3	1	15	4	2	17	0	1	1	1	3	1	2		2	0	#NULL!	3	1	#NULL!	#NULL!	#NULL!	#NULL!	#NULL!	#NULL!	#NULL!	#NULL!	#NULL!	1	2	0	2	3.0735
200306	11	31	2	4	2	1	8	2	5	18	4	2	20	1	1	1	1	3	1	2		2	0	#NULL!	2	1	#NULL!	#NULL!	#NULL!	#NULL!	#NULL!	#NULL!	#NULL!	#NULL!	#NULL!	1	1	1	1	1.30955
200217	11	22	1	2	2	1	8	1	1	19	1	1	18	1	1	1	1	3	1	2		2	0	#NULL!	2	1	#NULL!	#NULL!	#NULL!	#NULL!	#NULL!	#NULL!	#NULL!	#NULL!	#NULL!	1	1	0	1	1.13015
294	6	46	3	7	2	0	#NULL!	4	1	15	10	3	20	1	1	1	1	3	1	2		2	0	#NULL!	2	1	#NULL!	#NULL!	#NULL!	#NULL!	#NULL!	#NULL!	#NULL!	#NULL!	#NULL!	1	1	0	4	0.614129
124739	6	31	2	4	2	0	#NULL!	4	1	15	7	3	18	1	1	1	1	3	1	2		2	0	#NULL!	2	1	0	0	0	0	0	0	0	1	0	0	#NULL!	#NULL!	#NULL!	3.09284
298	6	46	3	7	2	0	#NULL!	4	1	16	7	3	18	1	1	1	1	3	1	2		2	0	#NULL!	2	1	#NULL!	#NULL!	#NULL!	#NULL!	#NULL!	#NULL!	#NULL!	#NULL!	#NULL!	1	1	0	4	0.664935
67	19	24	1	2	1	2	1	5	4	19	0	0	#NULL!	#NULL!	1	1	1	3	1	2		2	0	#NULL!	1	0	#NULL!	#NULL!	#NULL!	#NULL!	#NULL!	#NULL!	#NULL!	#NULL!	#NULL!	1	1	0	1	0.303713
148	15	27	2	3	2	0	#NULL!	4	1	17	2	1	18	1	1	1	1	3	1	2		2	0	#NULL!	1	0	#NULL!	#NULL!	#NULL!	#NULL!	#NULL!	#NULL!	#NULL!	#NULL!	#NULL!	1	1	0	1	0.89892
220	8	32	2	4	2	1	5	2	1	21	5	3	18	1	1	1	1	3	1	2		2	0	#NULL!	1	0	#NULL!	#NULL!	#NULL!	#NULL!	#NULL!	#NULL!	#NULL!	#NULL!	#NULL!	1	1	0	1	1.15067
77	19	31	2	4	2	1	4	3	1	18	1	1	17	0	1	1	1	3	1	2		2	0	#NULL!	0	0	#NULL!	#NULL!	#NULL!	#NULL!	#NULL!	#NULL!	#NULL!	#NULL!	#NULL!	1	1	1	1	0.306467
76	19	36	3	5	1	1	7	4	1	16	7	3	17	0	1	1	1	3	1	2		2	0	#NULL!	0	0	#NULL!	#NULL!	#NULL!	#NULL!	#NULL!	#NULL!	#NULL!	#NULL!	#NULL!	1	1	0	2	0.755134
200271	11	49	3	7	2	1	8	4	1	27	1	1	32	1	1	1	1	3	1	2		2	0	#NULL!	0	0	#NULL!	#NULL!	#NULL!	#NULL!	#NULL!	#NULL!	#NULL!	#NULL!	#NULL!	1	1	0	1	1.89738
200291	11	37	3	5	2	1	2	3	1	21	6	3	25	1	1	1	1	3	1	2		2	0	#NULL!	0	0	#NULL!	#NULL!	#NULL!	#NULL!	#NULL!	#NULL!	#NULL!	#NULL!	#NULL!	1	1	0	3	0.771951
200219	11	46	3	7	2	1	8	5	2	17	4	2	17	0	1	1	1	3	1	2		2	0	#NULL!	0	0	#NULL!	#NULL!	#NULL!	#NULL!	#NULL!	#NULL!	#NULL!	#NULL!	#NULL!	1	1	0	1	0.717324
295	6	45	3	7	1	1	3	5	4	18	5	3	20	1	1	1	1	3	1	2		2	0	#NULL!	0	0	#NULL!	#NULL!	#NULL!	#NULL!	#NULL!	#NULL!	#NULL!	#NULL!	#NULL!	1	1	0	4	0.752626
52	6	31	2	4	2	1	2	3	1	14	3	2	16	0	1	1	1	3	1	2		2	0	#NULL!	0	0	#NULL!	#NULL!	#NULL!	#NULL!	#NULL!	#NULL!	#NULL!	#NULL!	#NULL!	1	2	1	1	0.095997
296	6	20	1	2	2	1	5	4	2	17	0	0	#NULL!	#NULL!	1	1	1	3	1	2		2	0	#NULL!	0	0	#NULL!	#NULL!	#NULL!	#NULL!	#NULL!	#NULL!	#NULL!	#NULL!	#NULL!	1	1	0	4	1.67329
297	6	26	2	3	2	0	#NULL!	1	1	15	0	0	#NULL!	#NULL!	1	1	1	3	1	2		2	0	#NULL!	0	0	#NULL!	#NULL!	#NULL!	#NULL!	#NULL!	#NULL!	#NULL!	#NULL!	#NULL!	1	1	1	1	0.672024
65	19	22	1	2	2	1	5	4	1	14	2	1	16	0	1	1	1	3	1	2		2	0	#NULL!	#NULL!	#NULL!	#NULL!	#NULL!	#NULL!	#NULL!	#NULL!	#NULL!	#NULL!	#NULL!	#NULL!	1	1	0	2	0.800053
428	1	30	2	4	2	0	#NULL!	4	1	27	0	0	#NULL!	#NULL!	1	1	1	3	1	2		2	0	#NULL!	2	1	#NULL!	#NULL!	#NULL!	#NULL!	#NULL!	#NULL!	#NULL!	#NULL!	#NULL!	1	1	#NULL!	3	0.789861
462	19	48	3	7	2	1	3	1	1	16	8	3	20	1	1	1	1	3	1	1		2	1	#NULL!	90	3	0	0	0	0	0	0	1	0	0	0	#NULL!	#NULL!	#NULL!	1.04327
74	19	22	1	2	1	2	5	3	0	#NULL!	1	1	16	0	1	1	1	3	1	1		2	1	#NULL!	90	3	#NULL!	#NULL!	#NULL!	#NULL!	#NULL!	#NULL!	#NULL!	#NULL!	#NULL!	1	1	0	1	0.484181
54943	15	27	2	3	2	0	#NULL!	4	1	23	2	1	25	1	1	1	1	3	1	1		2	1	#NULL!	90	3	0	0	0	0	0	0	1	0	0	0	#NULL!	#NULL!	#NULL!	0.170162
135	15	28	2	3	1	1	6	5	1	19	3	2	20	1	1	1	1	3	1	1		2	1	#NULL!	90	3	#NULL!	#NULL!	#NULL!	#NULL!	#NULL!	#NULL!	#NULL!	#NULL!	#NULL!	1	1	1	1	1.40671
50194	15	23	1	2	2	1	3	3	1	18	2	1	18	1	1	1	1	3	1	1		2	1	#NULL!	90	3	0	0	1	0	0	0	0	1	0	0	#NULL!	#NULL!	#NULL!	1.02104
58130	15	30	2	4	2	0	#NULL!	4	1	15	7	3	18	1	1	1	1	3	1	1		2	1	#NULL!	90	3	0	0	1	1	0	1	0	0	0	0	#NULL!	#NULL!	#NULL!	0.826051
154	15	36	3	5	2	0	#NULL!	3	1	15	9	3	16	0	1	1	1	3	1	1		2	1	#NULL!	90	3	#NULL!	#NULL!	#NULL!	#NULL!	#NULL!	#NULL!	#NULL!	#NULL!	#NULL!	1	1	1	2	0.770134
58814	15	20	1	2	1	0	#NULL!	3	4	14	1	1	14	0	1	1	1	3	1	1		2	1	#NULL!	90	3	1	0	0	0	0	0	1	0	0	0	#NULL!	#NULL!	#NULL!	0.649986
56878	15	47	3	7	2	0	#NULL!	3	3	14	9	3	14	0	1	1	1	3	1	1		2	1	#NULL!	90	3	1	0	0	0	0	0	0	0	0	0	#NULL!	#NULL!	#NULL!	0.950733
200199	11	36	3	5	1	1	6	2	2	17	5	3	19	1	1	1	1	3	1	1		2	1	#NULL!	90	3	#NULL!	#NULL!	#NULL!	#NULL!	#NULL!	#NULL!	#NULL!	#NULL!	#NULL!	1	2	0	1	0.400607
200284	11	27	2	3	2	2	1	5	1	16	3	2	16	0	1	1	1	3	1	1		2	1	#NULL!	90	3	#NULL!	#NULL!	#NULL!	#NULL!	#NULL!	#NULL!	#NULL!	#NULL!	#NULL!	1	1	0	2	0.397972
200304	11	30	2	4	2	1	4	4	1	16	4	2	15	0	1	1	1	3	1	1		2	1	#NULL!	90	3	#NULL!	#NULL!	#NULL!	#NULL!	#NULL!	#NULL!	#NULL!	#NULL!	#NULL!	1	1	0	1	2.61327
225712	9	32	2	4	1	1	4	4	1	18	3	2	18	1	1	1	1	3	1	1		2	1	#NULL!	90	3	1	0	0	0	0	0	0	0	0	0	#NULL!	#NULL!	#NULL!	2.57755
224823	9	43	3	6	2	9	#NULL!	2	1	13	5	3	14	0	1	1	1	3	1	1		2	1	#NULL!	90	3	#NULL!	#NULL!	#NULL!	#NULL!	#NULL!	#NULL!	#NULL!	#NULL!	#NULL!	1	1	0	2	1.10526
89336	8	26	2	3	2	1	5	2	2	19	1	1	21	1	1	1	1	3	1	1		2	1	#NULL!	90	3	0	0	0	0	0	0	0	0	0	0	#NULL!	#NULL!	#NULL!	1.14023
233	8	30	2	4	2	1	8	2	1	28	2	1	21	1	1	1	1	3	1	1		2	1	#NULL!	90	3	#NULL!	#NULL!	#NULL!	#NULL!	#NULL!	#NULL!	#NULL!	#NULL!	#NULL!	1	1	0	2	0.286622
223	8	40	3	6	1	3	1	5	3	21	2	1	19	1	1	1	1	3	1	1		2	1	#NULL!	90	3	#NULL!	#NULL!	#NULL!	#NULL!	#NULL!	#NULL!	#NULL!	#NULL!	#NULL!	1	1	0	2	3.45448
253	8	38	3	5	1	2	3	3	5	15	8	3	17	0	1	1	1	3	1	1		2	1	#NULL!	90	3	#NULL!	#NULL!	#NULL!	#NULL!	#NULL!	#NULL!	#NULL!	#NULL!	#NULL!	1	1	1	1	0.206557
92251	8	28	2	3	2	2	1	3	1	14	3	2	16	0	1	1	1	3	1	1		2	1	#NULL!	90	3	0	0	0	0	0	0	0	0	0	0	#NULL!	#NULL!	#NULL!	0.671864
124746	6	35	3	5	2	0	#NULL!	3	1	16	1	1	19	1	1	1	1	3	1	1		2	1	#NULL!	90	3	0	0	0	0	1	0	0	0	0	0	#NULL!	#NULL!	#NULL!	0.057673
56837	15	32	2	4	2	0	#NULL!	4	1	15	3	2	25	1	1	1	1	3	1	1		2	1	#NULL!	60	3	1	1	0	0	0	0	0	0	0	0	#NULL!	#NULL!	#NULL!	1.01509
151	15	38	3	5	1	1	6	5	2	16	7	3	20	1	1	1	1	3	1	1		2	1	#NULL!	60	3	#NULL!	#NULL!	#NULL!	#NULL!	#NULL!	#NULL!	#NULL!	#NULL!	#NULL!	1	1	0	1	1.01431
243	8	29	2	3	1	1	8	4	4	19	2	1	21	1	1	1	1	3	1	1		2	1	#NULL!	60	3	#NULL!	#NULL!	#NULL!	#NULL!	#NULL!	#NULL!	#NULL!	#NULL!	#NULL!	1	1	0	1	0.632122
109157	8	46	3	7	2	1	8	3	1	17	5	3	16	0	1	1	1	3	1	1		2	1	#NULL!	60	3	0	0	0	0	0	0	0	0	0	0	#NULL!	#NULL!	#NULL!	0.580206
139	15	30	2	4	2	1	5	4	2	19	4	2	21	1	1	1	1	3	1	1		2	1	#NULL!	40	2	#NULL!	#NULL!	#NULL!	#NULL!	#NULL!	#NULL!	#NULL!	#NULL!	#NULL!	1	1	0	1	1.80868
261	8	26	2	3	1	1	8	4	0	#NULL!	1	1	26	1	1	1	1	3	1	1		2	1	#NULL!	31	2	#NULL!	#NULL!	#NULL!	#NULL!	#NULL!	#NULL!	#NULL!	#NULL!	#NULL!	1	1	1	1	0.746251
469	19	41	3	6	2	1	3	1	1	17	5	3	20	1	1	1	1	3	1	1		2	1	#NULL!	30	2	0	0	0	1	0	0	0	0	1	0	#NULL!	#NULL!	#NULL!	0.414214
58100	15	35	3	5	2	0	#NULL!	3	1	30	6	3	25	1	1	1	1	3	1	1		2	1	#NULL!	30	2	1	1	0	0	0	0	0	0	0	0	#NULL!	#NULL!	#NULL!	0.826051
47602	15	31	2	4	2	0	#NULL!	3	1	20	5	3	18	1	1	1	1	3	1	1		2	1	#NULL!	30	2	1	0	0	0	0	1	0	0	0	0	#NULL!	#NULL!	#NULL!	1.59197
58744	15	32	2	4	2	0	#NULL!	3	1	15	1	1	17	0	1	1	1	3	1	1		2	1	#NULL!	30	2	1	0	1	0	0	0	0	0	0	0	#NULL!	#NULL!	#NULL!	1.9311
51568	15	20	1	2	2	0	#NULL!	1	1	15	2	1	16	0	1	1	1	3	1	1		2	1	#NULL!	30	2	1	1	0	0	0	0	0	0	0	0	#NULL!	#NULL!	#NULL!	0.135182
200296	11	35	3	5	1	1	4	5	3	17	3	2	18	1	1	1	1	3	1	1		2	1	#NULL!	30	2	#NULL!	#NULL!	#NULL!	#NULL!	#NULL!	#NULL!	#NULL!	#NULL!	#NULL!	1	1	1	1	3.57454
200267	11	23	1	2	2	2	2	4	1	14	1	1	17	0	1	1	1	3	1	1		2	1	#NULL!	30	2	#NULL!	#NULL!	#NULL!	#NULL!	#NULL!	#NULL!	#NULL!	#NULL!	#NULL!	1	1	0	1	0.632506
200339	11	18	1	1	2	1	4	2	5	14	2	1	15	0	1	1	1	3	1	1		2	1	#NULL!	30	2	0	0	0	1	0	0	0	0	0	0	#NULL!	#NULL!	#NULL!	1.49147
200259	11	25	2	3	2	1	6	3	1	16	2	1	16	0	1	1	1	3	1	1		2	1	#NULL!	27	2	#NULL!	#NULL!	#NULL!	#NULL!	#NULL!	#NULL!	#NULL!	#NULL!	#NULL!	1	1	1	1	0.415255
224801	9	32	2	4	2	1	5	2	1	15	7	3	17	0	1	1	1	3	1	1		2	1	#NULL!	26	2	#NULL!	#NULL!	#NULL!	#NULL!	#NULL!	#NULL!	#NULL!	#NULL!	#NULL!	1	1	0	1	0.499448
133	15	20	1	2	2	0	#NULL!	2	1	18	3	2	13	0	1	1	1	3	1	1		2	1	#NULL!	20	2	#NULL!	#NULL!	#NULL!	#NULL!	#NULL!	#NULL!	#NULL!	#NULL!	#NULL!	1	1	1	1	0.599671
89968	8	46	3	7	2	0	#NULL!	1	1	19	9	3	19	1	1	1	1	3	1	1		2	1	#NULL!	20	2	0	0	0	0	0	0	0	0	0	0	#NULL!	#NULL!	#NULL!	0.627865
124741	6	28	2	3	2	0	#NULL!	1	1	14	1	1	21	1	1	1	1	3	1	1		2	1	#NULL!	15	2	0	0	0	0	0	0	1	0	0	0	#NULL!	#NULL!	#NULL!	1.84332
98	19	39	3	5	1	2	2	4	1	30	6	3	19	1	1	1	1	3	1	1		2	1	#NULL!	14	2	#NULL!	#NULL!	#NULL!	#NULL!	#NULL!	#NULL!	#NULL!	#NULL!	#NULL!	1	1	0	1	0.484181
19	19	43	3	6	2	2	2	3	3	16	5	3	18	1	1	1	1	3	1	1		2	1	#NULL!	14	2	#NULL!	#NULL!	#NULL!	#NULL!	#NULL!	#NULL!	#NULL!	#NULL!	#NULL!	1	2	1	1	1.10247
82	19	39	3	5	1	1	5	4	1	17	8	3	18	1	1	1	1	3	1	1		2	1	#NULL!	14	2	#NULL!	#NULL!	#NULL!	#NULL!	#NULL!	#NULL!	#NULL!	#NULL!	#NULL!	1	1	1	1	0.415128
20	19	30	2	4	2	1	6	2	1	16	4	2	17	0	1	1	1	3	1	1		2	1	#NULL!	14	2	#NULL!	#NULL!	#NULL!	#NULL!	#NULL!	#NULL!	#NULL!	#NULL!	#NULL!	1	2	1	1	1.13536
200239	11	25	2	3	2	1	7	3	5	14	3	2	15	0	1	1	1	3	1	1		2	1	#NULL!	14	2	#NULL!	#NULL!	#NULL!	#NULL!	#NULL!	#NULL!	#NULL!	#NULL!	#NULL!	1	1	0	1	0.98011
224819	9	28	2	3	1	1	3	4	1	27	1	1	17	0	1	1	1	3	1	1		2	1	#NULL!	14	2	#NULL!	#NULL!	#NULL!	#NULL!	#NULL!	#NULL!	#NULL!	#NULL!	#NULL!	1	1	0	1	0.338269
173	15	30	2	4	2	0	#NULL!	4	1	13	2	1	15	0	1	1	1	3	1	1		2	1	#NULL!	12	2	#NULL!	#NULL!	#NULL!	#NULL!	#NULL!	#NULL!	#NULL!	#NULL!	#NULL!	1	1	0	1	0.853458
49568	15	39	3	5	1	1	5	5	1	18	7	3	20	1	1	1	1	3	1	1		2	1	#NULL!	10	2	1	1	0	0	0	0	0	0	0	0	#NULL!	#NULL!	#NULL!	1.28555
47944	15	31	2	4	2	0	#NULL!	1	2	12	6	3	18	1	1	1	1	3	1	1		2	1	#NULL!	10	2	0	0	0	0	1	0	0	0	0	0	#NULL!	#NULL!	#NULL!	1.81567
183	15	38	3	5	1	0	#NULL!	5	1	16	7	3	17	0	1	1	1	3	1	1		2	1	#NULL!	10	2	#NULL!	#NULL!	#NULL!	#NULL!	#NULL!	#NULL!	#NULL!	#NULL!	#NULL!	1	1	1	1	1.50876
240	8	33	2	4	2	1	3	4	1	20	4	2	21	1	1	1	1	3	1	1		2	1	#NULL!	8	2	#NULL!	#NULL!	#NULL!	#NULL!	#NULL!	#NULL!	#NULL!	#NULL!	#NULL!	1	1	0	1	0.597424
470	19	40	3	6	1	1	5	5	0	#NULL!	1	1	28	1	1	1	1	3	1	1		2	1	#NULL!	7	2	1	0	0	0	0	0	0	1	0	0	#NULL!	#NULL!	#NULL!	0.303713
95	19	47	3	7	1	3	2	5	1	20	3	2	21	1	1	1	1	3	1	1		2	1	#NULL!	7	2	#NULL!	#NULL!	#NULL!	#NULL!	#NULL!	#NULL!	#NULL!	#NULL!	#NULL!	1	1	0	2	1.61774
467	19	22	1	2	2	2	1	2	1	20	2	1	18	1	1	1	1	3	1	1		2	1	#NULL!	7	2	0	0	0	0	0	0	0	1	0	0	#NULL!	#NULL!	#NULL!	0.90274
4	19	32	2	4	2	0	#NULL!	2	3	18	3	2	18	1	1	1	1	3	1	1		2	1	#NULL!	7	2	#NULL!	#NULL!	#NULL!	#NULL!	#NULL!	#NULL!	#NULL!	#NULL!	#NULL!	1	7	0	1	0.937054
50643	15	30	2	4	1	0	#NULL!	5	1	18	6	3	18	1	1	1	1	3	1	1		2	1	#NULL!	7	2	1	0	0	1	0	0	0	0	0	0	#NULL!	#NULL!	#NULL!	1.76077
134	15	24	1	2	2	0	#NULL!	2	1	10	8	3	14	0	1	1	1	3	1	1		2	1	#NULL!	7	2	#NULL!	#NULL!	#NULL!	#NULL!	#NULL!	#NULL!	#NULL!	#NULL!	#NULL!	1	1	1	1	0.599671
144	15	25	2	3	2	0	#NULL!	1	1	12	4	2	13	0	1	1	1	3	1	1		2	1	#NULL!	7	2	#NULL!	#NULL!	#NULL!	#NULL!	#NULL!	#NULL!	#NULL!	#NULL!	#NULL!	1	1	0	2	0.893409
200286	11	44	3	6	2	2	4	2	1	25	7	3	20	1	1	1	1	3	1	1		2	1	#NULL!	7	2	#NULL!	#NULL!	#NULL!	#NULL!	#NULL!	#NULL!	#NULL!	#NULL!	#NULL!	1	1	0	1	0.946567
200231	11	25	2	3	1	1	7	5	1	15	3	2	18	1	1	1	1	3	1	1		2	1	#NULL!	7	2	#NULL!	#NULL!	#NULL!	#NULL!	#NULL!	#NULL!	#NULL!	#NULL!	#NULL!	1	1	1	1	2.24086
200305	11	43	3	6	2	1	7	5	1	16	5	3	17	0	1	1	1	3	1	1		2	1	#NULL!	7	2	#NULL!	#NULL!	#NULL!	#NULL!	#NULL!	#NULL!	#NULL!	#NULL!	#NULL!	1	1	1	1	2.24994
200303	11	25	2	3	2	1	2	2	1	17	4	2	15	0	1	1	1	3	1	1		2	1	#NULL!	7	2	#NULL!	#NULL!	#NULL!	#NULL!	#NULL!	#NULL!	#NULL!	#NULL!	#NULL!	1	1	1	1	0.921404
224817	9	26	2	3	1	3	3	5	1	20	2	1	21	1	1	1	1	3	1	1		2	1	#NULL!	7	2	#NULL!	#NULL!	#NULL!	#NULL!	#NULL!	#NULL!	#NULL!	#NULL!	#NULL!	1	1	0	1	0.496685
224778	9	41	3	6	1	2	7	5	1	18	4	2	17	0	1	1	1	3	1	1		2	1	#NULL!	7	2	#NULL!	#NULL!	#NULL!	#NULL!	#NULL!	#NULL!	#NULL!	#NULL!	#NULL!	1	1	0	1	0.302539
224796	9	49	3	7	1	1	6	1	1	17	9	3	17	0	1	1	1	3	1	1		2	1	#NULL!	7	2	#NULL!	#NULL!	#NULL!	#NULL!	#NULL!	#NULL!	#NULL!	#NULL!	#NULL!	1	1	0	1	0.166189
241	8	40	3	6	1	1	8	3	1	22	3	2	23	1	1	1	1	3	1	1		2	1	#NULL!	7	2	#NULL!	#NULL!	#NULL!	#NULL!	#NULL!	#NULL!	#NULL!	#NULL!	#NULL!	1	1	1	1	0.443661
258	8	44	3	6	1	1	6	2	0	#NULL!	1	1	21	1	1	1	1	3	1	1		2	1	#NULL!	7	2	#NULL!	#NULL!	#NULL!	#NULL!	#NULL!	#NULL!	#NULL!	#NULL!	#NULL!	1	1	0	1	0.445608
262	8	44	3	6	2	1	7	1	1	19	7	3	18	1	1	1	1	3	1	1		2	1	#NULL!	7	2	#NULL!	#NULL!	#NULL!	#NULL!	#NULL!	#NULL!	#NULL!	#NULL!	#NULL!	1	1	0	4	0.271934
229	8	24	1	2	2	1	7	2	1	16	2	1	15	0	1	1	1	3	1	1		2	1	#NULL!	7	2	#NULL!	#NULL!	#NULL!	#NULL!	#NULL!	#NULL!	#NULL!	#NULL!	#NULL!	1	1	0	1	1.2085
124744	6	32	2	4	1	2	0	5	1	30	1	1	31	1	1	1	1	3	1	1		2	1	#NULL!	7	2	0	0	0	1	0	0	0	0	0	0	#NULL!	#NULL!	#NULL!	0.580695
471	19	26	2	3	1	2	5	5	1	17	2	1	17	0	1	1	1	3	1	1		2	1	#NULL!	6	1	1	0	0	0	0	0	1	0	0	0	#NULL!	#NULL!	#NULL!	1.74791
126	15	20	1	2	1	0	#NULL!	4	1	10	3	2	16	0	1	1	1	3	1	1		2	1	#NULL!	6	1	#NULL!	#NULL!	#NULL!	#NULL!	#NULL!	#NULL!	#NULL!	#NULL!	#NULL!	1	1	1	1	0.371204
124749	6	29	2	3	1	2	12	5	1	23	1	1	25	1	1	1	1	3	1	1		2	1	#NULL!	6	1	0	0	0	0	0	0	0	1	0	0	#NULL!	#NULL!	#NULL!	0.4949
124745	6	35	3	5	2	0	#NULL!	2	1	17	5	3	18	1	1	1	1	3	1	1		2	1	#NULL!	6	1	0	0	1	0	0	0	0	0	0	0	#NULL!	#NULL!	#NULL!	1.66785
304	6	46	3	7	2	0	#NULL!	5	1	15	6	3	16	0	1	1	1	3	1	1		2	1	#NULL!	6	1	#NULL!	#NULL!	#NULL!	#NULL!	#NULL!	#NULL!	#NULL!	#NULL!	#NULL!	1	1	1	1	2.06036
91	19	41	3	6	1	2	2	5	3	18	2	1	18	1	1	1	1	3	1	1		2	1	#NULL!	5	1	#NULL!	#NULL!	#NULL!	#NULL!	#NULL!	#NULL!	#NULL!	#NULL!	#NULL!	1	1	1	1	0.347662
147	15	39	3	5	2	1	3	3	1	18	8	3	21	1	1	1	1	3	1	1		2	1	#NULL!	5	1	#NULL!	#NULL!	#NULL!	#NULL!	#NULL!	#NULL!	#NULL!	#NULL!	#NULL!	1	1	0	1	0.531038
56215	15	45	3	7	1	0	#NULL!	5	4	12	7	3	17	0	1	1	1	3	1	1		2	1	#NULL!	5	1	1	0	0	0	0	1	0	0	0	0	#NULL!	#NULL!	#NULL!	0.674341
28	15	45	3	7	2	0	#NULL!	1	0	#NULL!	7	3	16	0	1	1	1	3	1	1		2	1	#NULL!	5	1	#NULL!	#NULL!	#NULL!	#NULL!	#NULL!	#NULL!	#NULL!	#NULL!	#NULL!	1	2	0	1	1.8327
27	15	19	1	1	1	0	#NULL!	2	1	15	2	1	15	0	1	1	1	3	1	1		2	1	#NULL!	5	1	#NULL!	#NULL!	#NULL!	#NULL!	#NULL!	#NULL!	#NULL!	#NULL!	#NULL!	1	2	1	1	0.580893
182	15	37	3	5	2	0	#NULL!	2	1	14	8	3	15	0	1	1	1	3	1	1		2	1	#NULL!	5	1	#NULL!	#NULL!	#NULL!	#NULL!	#NULL!	#NULL!	#NULL!	#NULL!	#NULL!	1	1	1	2	0.756947
22	15	22	1	2	2	0	#NULL!	4	1	13	2	1	13	0	1	1	1	3	1	1		2	1	#NULL!	5	1	#NULL!	#NULL!	#NULL!	#NULL!	#NULL!	#NULL!	#NULL!	#NULL!	#NULL!	1	2	0	2	0.167688
479	19	33	2	4	2	3	2	3	1	28	2	1	29	1	1	1	1	3	1	1		2	1	#NULL!	4	1	0	0	0	0	0	0	0	1	0	0	#NULL!	#NULL!	#NULL!	0.631024
123	15	45	3	7	2	2	1	3	1	25	7	3	25	1	1	1	1	3	1	1		2	1	#NULL!	4	1	#NULL!	#NULL!	#NULL!	#NULL!	#NULL!	#NULL!	#NULL!	#NULL!	#NULL!	1	1	0	2	0.670405
163	15	20	1	2	2	0	#NULL!	2	1	12	2	1	13	0	1	1	1	3	1	1		2	1	#NULL!	4	1	#NULL!	#NULL!	#NULL!	#NULL!	#NULL!	#NULL!	#NULL!	#NULL!	#NULL!	1	1	1	1	0.307087
200280	11	25	2	3	2	1	5	1	1	20	2	1	21	1	1	1	1	3	1	1		2	1	#NULL!	4	1	#NULL!	#NULL!	#NULL!	#NULL!	#NULL!	#NULL!	#NULL!	#NULL!	#NULL!	1	1	0	1	1.3538
200281	11	23	1	2	2	1	4	3	1	17	1	1	19	1	1	1	1	3	1	1		2	1	#NULL!	4	1	#NULL!	#NULL!	#NULL!	#NULL!	#NULL!	#NULL!	#NULL!	#NULL!	#NULL!	1	1	1	1	0.938546
200323	11	19	1	1	2	1	6	1	1	17	1	1	18	1	1	1	1	3	1	1		2	1	#NULL!	4	1	0	1	0	0	0	0	0	0	0	0	#NULL!	#NULL!	#NULL!	1.09166
238	8	34	2	4	1	0	#NULL!	2	0	#NULL!	3	2	20	1	1	1	1	3	1	1		2	1	#NULL!	4	1	#NULL!	#NULL!	#NULL!	#NULL!	#NULL!	#NULL!	#NULL!	#NULL!	#NULL!	1	1	0	1	0.720964
232	8	37	3	5	1	1	8	3	1	18	7	3	20	1	1	1	1	3	1	1		2	1	#NULL!	4	1	#NULL!	#NULL!	#NULL!	#NULL!	#NULL!	#NULL!	#NULL!	#NULL!	#NULL!	1	1	0	1	0.434753
215	8	42	3	6	1	0	#NULL!	5	3	16	6	3	17	0	1	1	1	3	1	1		2	1	#NULL!	4	1	#NULL!	#NULL!	#NULL!	#NULL!	#NULL!	#NULL!	#NULL!	#NULL!	#NULL!	1	1	0	1	0.053432
84	19	42	3	6	1	2	2	4	1	23	1	1	25	1	1	1	1	3	1	1		2	1	#NULL!	3	1	#NULL!	#NULL!	#NULL!	#NULL!	#NULL!	#NULL!	#NULL!	#NULL!	#NULL!	1	1	1	1	0.732045
73	19	37	3	5	2	1	4	1	1	19	10	3	20	1	1	1	1	3	1	1		2	1	#NULL!	3	1	#NULL!	#NULL!	#NULL!	#NULL!	#NULL!	#NULL!	#NULL!	#NULL!	#NULL!	1	1	0	4	0.649809
61614	15	30	2	4	1	2	4	5	1	18	7	3	19	1	1	1	1	3	1	1		2	1	#NULL!	3	1	1	0	0	0	0	0	0	0	0	0	#NULL!	#NULL!	#NULL!	1.24108
58954	15	21	1	2	2	0	#NULL!	4	1	15	1	1	17	0	1	1	1	3	1	1		2	1	#NULL!	3	1	1	0	0	0	0	0	0	1	0	0	#NULL!	#NULL!	#NULL!	1.2129
131	15	23	1	2	1	1	6	5	1	16	4	2	17	0	1	1	1	3	1	1		2	1	#NULL!	3	1	#NULL!	#NULL!	#NULL!	#NULL!	#NULL!	#NULL!	#NULL!	#NULL!	#NULL!	1	1	1	1	0.839496
57110	15	23	1	2	2	0	#NULL!	2	1	22	2	1	13	0	1	1	1	3	1	1		2	1	#NULL!	3	1	0	1	0	0	0	0	0	0	0	0	#NULL!	#NULL!	#NULL!	0.842476
127	15	47	3	7	2	0	#NULL!	1	1	13	6	3	13	0	1	1	1	3	1	1		2	1	#NULL!	3	1	#NULL!	#NULL!	#NULL!	#NULL!	#NULL!	#NULL!	#NULL!	#NULL!	#NULL!	1	1	0	1	1.50503
200338	11	48	3	7	2	1	5	4	1	17	8	3	18	1	1	1	1	3	1	1		2	1	#NULL!	3	1	0	0	0	0	0	0	0	1	0	0	#NULL!	#NULL!	#NULL!	1.39144
200276	11	38	3	5	2	1	7	2	1	17	9	3	18	1	1	1	1	3	1	1		2	1	#NULL!	3	1	#NULL!	#NULL!	#NULL!	#NULL!	#NULL!	#NULL!	#NULL!	#NULL!	#NULL!	1	1	0	2	0.439349
200195	11	16	1	1	2	1	7	2	1	16	1	1	16	0	1	1	1	3	1	1		2	1	#NULL!	3	1	#NULL!	#NULL!	#NULL!	#NULL!	#NULL!	#NULL!	#NULL!	#NULL!	#NULL!	1	2	0	1	1.44616
200242	11	36	3	5	2	0	#NULL!	1	1	20	9	3	11	0	1	1	1	3	1	1		2	1	#NULL!	3	1	#NULL!	#NULL!	#NULL!	#NULL!	#NULL!	#NULL!	#NULL!	#NULL!	#NULL!	1	1	0	1	1.70422
224770	9	45	3	7	1	2	2	4	1	16	4	2	25	1	1	1	1	3	1	1		2	1	#NULL!	3	1	#NULL!	#NULL!	#NULL!	#NULL!	#NULL!	#NULL!	#NULL!	#NULL!	#NULL!	1	7	0	2	0.496685
224813	9	41	3	6	2	2	6	2	1	21	8	3	20	1	1	1	1	3	1	1		2	1	#NULL!	3	1	#NULL!	#NULL!	#NULL!	#NULL!	#NULL!	#NULL!	#NULL!	#NULL!	#NULL!	1	1	0	1	1.19382
224767	9	34	2	4	2	0	#NULL!	3	1	11	8	3	14	0	1	1	1	3	1	1		2	1	#NULL!	3	1	#NULL!	#NULL!	#NULL!	#NULL!	#NULL!	#NULL!	#NULL!	#NULL!	#NULL!	1	7	1	1	0.947622
236	8	40	3	6	2	2	4	4	1	21	2	1	22	1	1	1	1	3	1	1		2	1	#NULL!	3	1	#NULL!	#NULL!	#NULL!	#NULL!	#NULL!	#NULL!	#NULL!	#NULL!	#NULL!	1	1	0	1	2.04277
40	8	35	3	5	1	2	4	4	5	21	2	1	18	1	1	1	1	3	1	1		2	1	#NULL!	3	1	#NULL!	#NULL!	#NULL!	#NULL!	#NULL!	#NULL!	#NULL!	#NULL!	#NULL!	1	2	0	3	1.23544
248	8	36	3	5	1	1	8	3	3	16	2	1	17	0	1	1	1	3	1	1		2	1	#NULL!	3	1	#NULL!	#NULL!	#NULL!	#NULL!	#NULL!	#NULL!	#NULL!	#NULL!	#NULL!	1	1	1	1	0.696181
242	8	49	3	7	2	0	#NULL!	1	2	20	11	3	14	0	1	1	1	3	1	1		2	1	#NULL!	3	1	#NULL!	#NULL!	#NULL!	#NULL!	#NULL!	#NULL!	#NULL!	#NULL!	#NULL!	1	1	1	1	0.823062
124747	6	26	2	3	2	0	#NULL!	1	1	15	3	2	20	1	1	1	1	3	1	1		2	1	#NULL!	3	1	0	0	0	1	0	0	0	0	0	0	#NULL!	#NULL!	#NULL!	2.3531
97	19	41	3	6	2	1	3	2	1	15	7	3	16	0	1	1	1	3	1	1		2	1	#NULL!	2	1	#NULL!	#NULL!	#NULL!	#NULL!	#NULL!	#NULL!	#NULL!	#NULL!	#NULL!	1	1	1	1	0.899455
96	19	42	3	6	2	1	4	2	1	15	9	3	16	0	1	1	1	3	1	1		2	1	#NULL!	2	1	#NULL!	#NULL!	#NULL!	#NULL!	#NULL!	#NULL!	#NULL!	#NULL!	#NULL!	1	1	0	1	1.07675
3	19	28	2	3	2	1	3	2	1	15	5	3	12	0	1	1	1	3	1	1		2	1	#NULL!	2	1	#NULL!	#NULL!	#NULL!	#NULL!	#NULL!	#NULL!	#NULL!	#NULL!	#NULL!	1	7	1	1	0.819969
26	15	32	2	4	2	1	1	1	1	15	6	3	16	0	1	1	1	3	1	1		2	1	#NULL!	2	1	#NULL!	#NULL!	#NULL!	#NULL!	#NULL!	#NULL!	#NULL!	#NULL!	#NULL!	1	2	0	2	1.64443
62537	15	24	1	2	2	0	#NULL!	2	1	14	4	2	15	0	1	1	1	3	1	1		2	1	#NULL!	2	1	0	1	1	0	0	0	0	0	0	0	#NULL!	#NULL!	#NULL!	0.668492
61673	15	35	3	5	2	0	#NULL!	4	1	12	5	3	14	0	1	1	1	3	1	1		2	1	#NULL!	2	1	0	0	0	0	0	0	0	0	1	0	#NULL!	#NULL!	#NULL!	1.92748
8	15	20	1	2	2	1	5	2	1	12	3	2	13	0	1	1	1	3	1	1		2	1	#NULL!	2	1	#NULL!	#NULL!	#NULL!	#NULL!	#NULL!	#NULL!	#NULL!	#NULL!	#NULL!	1	7	0	1	1.6876
159	15	25	2	3	2	2	7	1	0	#NULL!	0	0	#NULL!	#NULL!	1	1	1	3	1	1		2	1	#NULL!	2	1	#NULL!	#NULL!	#NULL!	#NULL!	#NULL!	#NULL!	#NULL!	#NULL!	#NULL!	1	1	1	2	2.0171
200205	11	45	3	7	1	1	6	3	1	17	3	2	26	1	1	1	1	3	1	1		2	1	#NULL!	2	1	#NULL!	#NULL!	#NULL!	#NULL!	#NULL!	#NULL!	#NULL!	#NULL!	#NULL!	1	1	1	1	0.244071
200258	11	28	2	3	2	2	2	3	5	23	1	1	24	1	1	1	1	3	1	1		2	1	#NULL!	2	1	#NULL!	#NULL!	#NULL!	#NULL!	#NULL!	#NULL!	#NULL!	#NULL!	#NULL!	1	1	1	1	1.16826
200223	11	23	1	2	2	1	8	1	1	20	1	1	21	1	1	1	1	3	1	1		2	1	#NULL!	2	1	#NULL!	#NULL!	#NULL!	#NULL!	#NULL!	#NULL!	#NULL!	#NULL!	#NULL!	1	1	1	1	1.29594
200297	11	28	2	3	2	1	8	2	1	21	2	1	21	1	1	1	1	3	1	1		2	1	#NULL!	2	1	#NULL!	#NULL!	#NULL!	#NULL!	#NULL!	#NULL!	#NULL!	#NULL!	#NULL!	1	1	0	1	1.24747
200247	11	23	1	2	2	1	4	3	1	18	2	1	19	1	1	1	1	3	1	1		2	1	#NULL!	2	1	#NULL!	#NULL!	#NULL!	#NULL!	#NULL!	#NULL!	#NULL!	#NULL!	#NULL!	1	1	0	1	1.16271
200222	11	30	2	4	2	1	1	3	1	17	4	2	18	1	1	1	1	3	1	1		2	1	#NULL!	2	1	#NULL!	#NULL!	#NULL!	#NULL!	#NULL!	#NULL!	#NULL!	#NULL!	#NULL!	1	1	0	1	0.718046
200253	11	23	1	2	2	1	5	1	4	19	2	1	17	0	1	1	1	3	1	1		2	1	#NULL!	2	1	#NULL!	#NULL!	#NULL!	#NULL!	#NULL!	#NULL!	#NULL!	#NULL!	#NULL!	1	1	1	2	1.14715
200311	11	30	2	4	2	1	8	3	1	13	4	2	15	0	1	1	1	3	1	1		2	1	#NULL!	2	1	0	0	0	0	0	0	0	0	1	0	#NULL!	#NULL!	#NULL!	0.481302
200216	11	30	2	4	2	0	#NULL!	3	1	14	5	3	14	0	1	1	1	3	1	1		2	1	#NULL!	2	1	#NULL!	#NULL!	#NULL!	#NULL!	#NULL!	#NULL!	#NULL!	#NULL!	#NULL!	1	1	0	1	1.20905
200234	11	23	1	2	2	0	#NULL!	3	1	12	5	3	13	0	1	1	1	3	1	1		2	1	#NULL!	2	1	#NULL!	#NULL!	#NULL!	#NULL!	#NULL!	#NULL!	#NULL!	#NULL!	#NULL!	1	1	0	1	0.669031
224800	9	20	1	2	2	1	6	4	1	15	1	1	17	0	1	1	1	3	1	1		2	1	#NULL!	2	1	#NULL!	#NULL!	#NULL!	#NULL!	#NULL!	#NULL!	#NULL!	#NULL!	#NULL!	1	1	0	1	0.351842
228	8	40	3	6	1	1	5	2	5	20	7	3	20	1	1	1	1	3	1	1		2	1	#NULL!	2	1	#NULL!	#NULL!	#NULL!	#NULL!	#NULL!	#NULL!	#NULL!	#NULL!	#NULL!	1	1	0	1	0.65332
108355	8	23	1	2	1	1	6	4	2	18	3	2	16	0	1	1	1	3	1	1		2	1	#NULL!	2	1	0	0	0	0	0	0	0	0	0	0	#NULL!	#NULL!	#NULL!	0.484783
124750	6	27	2	3	2	0	#NULL!	1	1	12	4	2	13	0	1	1	1	3	1	1		2	1	#NULL!	2	1	0	0	0	0	0	1	0	0	0	0	#NULL!	#NULL!	#NULL!	0.137942
69	19	30	2	4	2	1	0	2	1	17	2	1	20	1	1	1	1	3	1	1		2	1	#NULL!	1	0	#NULL!	#NULL!	#NULL!	#NULL!	#NULL!	#NULL!	#NULL!	#NULL!	#NULL!	1	1	0	3	1.00303
72	19	31	2	4	2	1	7	3	1	14	4	2	18	1	1	1	1	3	1	1		2	1	#NULL!	1	0	#NULL!	#NULL!	#NULL!	#NULL!	#NULL!	#NULL!	#NULL!	#NULL!	#NULL!	1	1	1	1	0.874598
465	19	18	1	1	2	1	7	1	0	#NULL!	1	1	17	0	1	1	1	3	1	1		2	1	#NULL!	1	0	0	0	0	0	0	0	0	1	0	0	#NULL!	#NULL!	#NULL!	1.14574
83	19	47	3	7	2	1	4	2	1	17	7	3	17	0	1	1	1	3	1	1		2	1	#NULL!	1	0	#NULL!	#NULL!	#NULL!	#NULL!	#NULL!	#NULL!	#NULL!	#NULL!	#NULL!	1	1	1	1	1.02507
92	19	29	2	3	1	2	4	5	1	16	2	1	15	0	1	1	1	3	1	1		2	1	#NULL!	1	0	#NULL!	#NULL!	#NULL!	#NULL!	#NULL!	#NULL!	#NULL!	#NULL!	#NULL!	1	1	0	1	1.40178
88	19	25	2	3	1	2	5	2	1	20	3	2	15	0	1	1	1	3	1	1		2	1	#NULL!	1	0	#NULL!	#NULL!	#NULL!	#NULL!	#NULL!	#NULL!	#NULL!	#NULL!	#NULL!	1	1	0	4	0.386137
24	15	19	1	1	1	1	6	5	1	17	1	1	18	1	1	1	1	3	1	1		2	1	#NULL!	1	0	#NULL!	#NULL!	#NULL!	#NULL!	#NULL!	#NULL!	#NULL!	#NULL!	#NULL!	1	2	0	1	1.89284
200282	11	32	2	4	2	2	1	4	1	20	3	2	20	1	1	1	1	3	1	1		2	1	#NULL!	1	0	#NULL!	#NULL!	#NULL!	#NULL!	#NULL!	#NULL!	#NULL!	#NULL!	#NULL!	1	1	0	2	0.696906
200292	11	49	3	7	2	1	2	3	4	18	3	2	20	1	1	1	1	3	1	1		2	1	#NULL!	1	0	#NULL!	#NULL!	#NULL!	#NULL!	#NULL!	#NULL!	#NULL!	#NULL!	#NULL!	1	1	1	2	0.739416
200270	11	18	1	1	2	2	1	4	1	13	1	1	18	1	1	1	1	3	1	1		2	1	#NULL!	1	0	#NULL!	#NULL!	#NULL!	#NULL!	#NULL!	#NULL!	#NULL!	#NULL!	#NULL!	1	1	0	1	0.704035
200315	11	31	2	4	1	1	8	4	1	19	4	2	18	1	1	1	1	3	1	1		2	1	#NULL!	1	0	0	0	0	0	0	0	0	1	0	0	#NULL!	#NULL!	#NULL!	0.241002
200299	11	29	2	3	2	1	2	2	1	16	4	2	17	0	1	1	1	3	1	1		2	1	#NULL!	1	0	#NULL!	#NULL!	#NULL!	#NULL!	#NULL!	#NULL!	#NULL!	#NULL!	#NULL!	1	1	0	2	0.895513
224806	9	45	3	7	1	0	#NULL!	4	4	13	3	2	15	0	1	1	1	3	1	1		2	1	#NULL!	1	0	#NULL!	#NULL!	#NULL!	#NULL!	#NULL!	#NULL!	#NULL!	#NULL!	#NULL!	1	1	1	1	1.35937
101414	8	24	1	2	1	2	4	3	1	18	2	1	19	1	1	1	1	3	1	1		2	1	#NULL!	1	0	0	0	0	0	0	0	0	0	0	0	#NULL!	#NULL!	#NULL!	0.827695
237	8	40	3	6	2	1	6	2	1	18	6	3	15	0	1	1	1	3	1	1		2	1	#NULL!	1	0	#NULL!	#NULL!	#NULL!	#NULL!	#NULL!	#NULL!	#NULL!	#NULL!	#NULL!	1	1	0	1	0.836229
254	8	40	3	6	1	0	#NULL!	4	5	18	2	1	12	0	1	1	1	3	1	1		2	1	#NULL!	1	0	#NULL!	#NULL!	#NULL!	#NULL!	#NULL!	#NULL!	#NULL!	#NULL!	#NULL!	1	1	1	1	0.228322
300	6	45	3	7	2	0	#NULL!	1	1	24	6	3	25	1	1	1	1	3	1	1		2	1	#NULL!	1	0	#NULL!	#NULL!	#NULL!	#NULL!	#NULL!	#NULL!	#NULL!	#NULL!	#NULL!	1	1	0	4	0.119068
306	6	22	1	2	2	1	3	3	1	18	1	1	20	1	1	1	1	3	1	1		2	1	#NULL!	1	0	#NULL!	#NULL!	#NULL!	#NULL!	#NULL!	#NULL!	#NULL!	#NULL!	#NULL!	1	1	0	4	0.548304
53	6	26	2	3	2	0	#NULL!	2	1	16	4	2	17	0	1	1	1	3	1	1		2	1	#NULL!	1	0	#NULL!	#NULL!	#NULL!	#NULL!	#NULL!	#NULL!	#NULL!	#NULL!	#NULL!	1	2	0	4	0.137942
124751	6	41	3	6	2	0	#NULL!	2	1	14	8	3	17	0	1	1	1	3	1	1		2	1	#NULL!	1	0	0	0	0	0	0	0	0	1	0	0	#NULL!	#NULL!	#NULL!	1.70343
301	6	22	1	2	2	1	3	3	1	13	3	2	15	0	1	1	1	3	1	1		2	1	#NULL!	1	0	#NULL!	#NULL!	#NULL!	#NULL!	#NULL!	#NULL!	#NULL!	#NULL!	#NULL!	1	1	0	4	1.64169
18	19	38	3	5	1	0	#NULL!	4	1	19	6	3	23	1	1	1	1	3	1	1		2	1	#NULL!	0	0	#NULL!	#NULL!	#NULL!	#NULL!	#NULL!	#NULL!	#NULL!	#NULL!	#NULL!	1	2	0	2	0.506445
80	19	49	3	7	1	2	2	3	1	16	5	3	21	1	1	1	1	3	1	1		2	1	#NULL!	0	0	#NULL!	#NULL!	#NULL!	#NULL!	#NULL!	#NULL!	#NULL!	#NULL!	#NULL!	1	1	1	1	2.12983
468	19	40	3	6	2	2	2	1	5	19	6	3	20	1	1	1	1	3	1	1		2	1	#NULL!	0	0	1	0	1	1	0	0	0	0	0	0	#NULL!	#NULL!	#NULL!	0.414214
463	19	21	1	2	2	0	#NULL!	1	0	#NULL!	1	1	19	1	1	1	1	3	1	1		2	1	#NULL!	0	0	0	0	0	0	0	0	0	1	0	0	#NULL!	#NULL!	#NULL!	1.24796
89	19	29	2	3	1	2	0	4	1	19	3	2	19	1	1	1	1	3	1	1		2	1	#NULL!	0	0	#NULL!	#NULL!	#NULL!	#NULL!	#NULL!	#NULL!	#NULL!	#NULL!	#NULL!	1	1	0	1	0.976859
480	19	27	2	3	2	1	7	4	1	18	6	3	18	1	1	1	1	3	1	1		2	1	#NULL!	0	0	0	0	0	0	0	0	0	1	0	0	#NULL!	#NULL!	#NULL!	0.795988
466	19	24	1	2	2	2	2	3	1	17	3	2	17	0	1	1	1	3	1	1		2	1	#NULL!	0	0	1	0	0	0	0	0	0	0	0	0	#NULL!	#NULL!	#NULL!	2.37439
86	19	31	2	4	1	3	2	5	3	16	4	2	17	0	1	1	1	3	1	1		2	1	#NULL!	0	0	#NULL!	#NULL!	#NULL!	#NULL!	#NULL!	#NULL!	#NULL!	#NULL!	#NULL!	1	1	1	1	0.488771
166	15	22	1	2	1	2	7	5	1	14	1	1	16	0	1	1	1	3	1	1		2	1	#NULL!	0	0	#NULL!	#NULL!	#NULL!	#NULL!	#NULL!	#NULL!	#NULL!	#NULL!	#NULL!	1	1	0	1	1.25449
200298	11	31	2	4	2	3	2	5	5	30	1	1	30	1	1	1	1	3	1	1		2	1	#NULL!	0	0	#NULL!	#NULL!	#NULL!	#NULL!	#NULL!	#NULL!	#NULL!	#NULL!	#NULL!	1	1	0	2	0.689302
200235	11	29	2	3	1	2	4	5	0	#NULL!	1	1	27	1	1	1	1	3	1	1		2	1	#NULL!	0	0	#NULL!	#NULL!	#NULL!	#NULL!	#NULL!	#NULL!	#NULL!	#NULL!	#NULL!	1	1	0	2	0.852174
200244	11	39	3	5	1	3	2	5	5	23	3	2	27	1	1	1	1	3	1	1		2	1	#NULL!	0	0	#NULL!	#NULL!	#NULL!	#NULL!	#NULL!	#NULL!	#NULL!	#NULL!	#NULL!	1	1	1	1	0.20465
200307	11	39	3	5	1	3	1	5	1	26	3	2	27	1	1	1	1	3	1	1		2	1	#NULL!	0	0	0	0	0	0	0	0	0	0	1	0	#NULL!	#NULL!	#NULL!	0.315223
200251	11	31	2	4	2	1	6	3	1	19	1	1	20	1	1	1	1	3	1	1		2	1	#NULL!	0	0	#NULL!	#NULL!	#NULL!	#NULL!	#NULL!	#NULL!	#NULL!	#NULL!	#NULL!	1	1	1	1	0.889794
200252	11	25	2	3	2	1	3	2	1	17	2	1	19	1	1	1	1	3	1	1		2	1	#NULL!	0	0	#NULL!	#NULL!	#NULL!	#NULL!	#NULL!	#NULL!	#NULL!	#NULL!	#NULL!	1	1	0	1	1.92345
200211	11	24	1	2	2	2	1	2	1	18	3	2	19	1	1	1	1	3	1	1		2	1	#NULL!	0	0	#NULL!	#NULL!	#NULL!	#NULL!	#NULL!	#NULL!	#NULL!	#NULL!	#NULL!	1	1	0	1	0.931556
200328	11	21	1	2	2	1	7	1	1	18	1	1	18	1	1	1	1	3	1	1		2	1	#NULL!	0	0	0	0	0	0	0	0	1	0	0	0	#NULL!	#NULL!	#NULL!	1.13325
200290	11	19	1	1	2	1	7	2	1	17	1	1	17	0	1	1	1	3	1	1		2	1	#NULL!	0	0	#NULL!	#NULL!	#NULL!	#NULL!	#NULL!	#NULL!	#NULL!	#NULL!	#NULL!	1	1	0	1	0.628618
200289	11	27	2	3	2	1	8	2	5	19	0	0	#NULL!	#NULL!	1	1	1	3	1	1		2	1	#NULL!	0	0	#NULL!	#NULL!	#NULL!	#NULL!	#NULL!	#NULL!	#NULL!	#NULL!	#NULL!	1	1	1	1	0.183089
259	8	31	2	4	2	0	#NULL!	4	5	18	1	1	28	1	1	1	1	3	1	1		2	1	#NULL!	0	0	#NULL!	#NULL!	#NULL!	#NULL!	#NULL!	#NULL!	#NULL!	#NULL!	#NULL!	1	1	0	4	0.866443
224	8	22	1	2	1	3	1	5	1	20	2	1	22	1	1	1	1	3	1	1		2	1	#NULL!	0	0	#NULL!	#NULL!	#NULL!	#NULL!	#NULL!	#NULL!	#NULL!	#NULL!	#NULL!	1	1	0	3	5.14403
218	8	31	2	4	1	0	#NULL!	1	1	22	6	3	20	1	1	1	1	3	1	1		2	1	#NULL!	0	0	#NULL!	#NULL!	#NULL!	#NULL!	#NULL!	#NULL!	#NULL!	#NULL!	#NULL!	1	1	1	1	0.223344
307	6	26	2	3	2	1	2	4	1	19	3	2	21	1	1	1	1	3	1	1		2	1	#NULL!	0	0	#NULL!	#NULL!	#NULL!	#NULL!	#NULL!	#NULL!	#NULL!	#NULL!	#NULL!	1	1	1	1	3.16149
302	6	48	3	7	2	0	#NULL!	2	0	#NULL!	1	1	18	1	1	1	1	3	1	1		2	1	#NULL!	0	0	#NULL!	#NULL!	#NULL!	#NULL!	#NULL!	#NULL!	#NULL!	#NULL!	#NULL!	1	1	0	4	0.156304
305	6	27	2	3	2	1	7	5	1	15	3	2	17	0	1	1	1	3	1	1		2	1	#NULL!	0	0	#NULL!	#NULL!	#NULL!	#NULL!	#NULL!	#NULL!	#NULL!	#NULL!	#NULL!	1	1	1	1	0.156414
124748	6	42	3	6	2	1	2	4	1	16	10	3	17	0	1	1	1	3	1	1		2	1	#NULL!	0	0	0	0	0	1	0	0	0	0	0	0	#NULL!	#NULL!	#NULL!	1.9707
124742	6	34	2	4	2	0	#NULL!	1	3	14	5	3	16	0	1	1	1	3	1	1		2	1	#NULL!	0	0	0	0	1	0	0	0	0	0	0	0	#NULL!	#NULL!	#NULL!	0.215886
303	6	40	3	6	1	1	5	5	1	15	3	2	15	0	1	1	1	3	1	1		2	1	#NULL!	0	0	#NULL!	#NULL!	#NULL!	#NULL!	#NULL!	#NULL!	#NULL!	#NULL!	#NULL!	1	1	0	4	0.963147
124743	6	30	2	4	2	0	#NULL!	3	1	20	6	3	15	0	1	1	1	3	1	1		2	1	#NULL!	0	0	0	0	1	0	0	0	0	0	0	0	#NULL!	#NULL!	#NULL!	0.698643
224804	9	40	3	6	1	0	#NULL!	1	1	17	8	3	17	0	1	1	1	3	1	1		2	1	#NULL!	#NULL!	#NULL!	#NULL!	#NULL!	#NULL!	#NULL!	#NULL!	#NULL!	#NULL!	#NULL!	#NULL!	1	1	1	1	0.538886
10	8	34	2	4	1	1	8	5	3	16	5	3	18	1	1	1	1	3	1	1		2	1	#NULL!	#NULL!	#NULL!	#NULL!	#NULL!	#NULL!	#NULL!	#NULL!	#NULL!	#NULL!	#NULL!	#NULL!	1	7	1	1	1.92435
429	1	40	3	6	2	0	#NULL!	1	1	17	6	3	20	1	1	1	1	3	1	1		2	1	#NULL!	10	2	#NULL!	#NULL!	#NULL!	#NULL!	#NULL!	#NULL!	#NULL!	#NULL!	#NULL!	1	1	#NULL!	1	0.913683
425	1	37	3	5	1	0	#NULL!	2	5	30	2	1	32	1	1	1	1	3	1	1		2	1	#NULL!	7	2	#NULL!	#NULL!	#NULL!	#NULL!	#NULL!	#NULL!	#NULL!	#NULL!	#NULL!	1	1	#NULL!	1	0.272355
183121	1	32	2	4	2	0	#NULL!	3	1	18	1	1	21	1	1	1	1	3	1	1		2	1	#NULL!	6	1	0	0	1	0	0	0	0	0	0	0	#NULL!	#NULL!	#NULL!	0.7067
183122	1	43	3	6	2	0	#NULL!	3	1	15	5	3	16	0	1	1	1	3	1	1		2	1	#NULL!	5	1	0	1	0	0	0	0	0	0	0	0	#NULL!	#NULL!	#NULL!	0.556905
183119	1	35	3	5	2	0	#NULL!	4	1	20	5	3	20	1	1	1	1	3	1	1		2	1	#NULL!	0	0	0	0	0	0	0	0	1	0	0	0	#NULL!	#NULL!	#NULL!	0.500943
74212	10	47	3	7	1	2	2	5	1	28	5	3	24	1	1	1	1	3	1	#NULL!		2	#NULL!	#NULL!	98	#NULL!	0	1	0	0	0	0	0	0	0	0	#NULL!	#NULL!	#NULL!	0.746595
74211	10	16	1	1	2	1	6	1	5	14	2	1	15	0	1	1	1	3	1	#NULL!		2	#NULL!	#NULL!	98	#NULL!	0	0	0	0	0	0	0	1	0	0	#NULL!	#NULL!	#NULL!	0.830794
74213	10	18	1	1	1	2	0	5	0	#NULL!	0	0	#NULL!	#NULL!	1	1	1	3	1	#NULL!		2	#NULL!	#NULL!	98	#NULL!	0	0	0	0	0	0	0	1	1	0	#NULL!	#NULL!	#NULL!	0.746595
74207	10	24	1	2	1	2	5	5	1	22	0	0	#NULL!	#NULL!	1	1	1	3	1	#NULL!		2	#NULL!	#NULL!	98	#NULL!	0	0	0	0	0	0	0	0	1	0	#NULL!	#NULL!	#NULL!	0.883058
166584	2	46	3	7	1	0	#NULL!	5	2	23	5	3	29	1	1	1	1	3	1	#NULL!		2	#NULL!	#NULL!	98	#NULL!	0	0	0	0	0	0	0	1	0	0	#NULL!	#NULL!	#NULL!	0.577073
388	2	40	3	6	2	0	#NULL!	2	0	#NULL!	4	2	28	1	1	1	1	3	1	#NULL!		2	#NULL!	#NULL!	98	#NULL!	#NULL!	#NULL!	#NULL!	#NULL!	#NULL!	#NULL!	#NULL!	#NULL!	#NULL!	1	1	#NULL!	1	0.686774
166575	2	35	3	5	1	0	#NULL!	3	0	#NULL!	4	2	25	1	1	1	1	3	1	#NULL!		2	#NULL!	#NULL!	98	#NULL!	0	0	1	0	0	0	0	0	0	0	#NULL!	#NULL!	#NULL!	0.854509
166586	2	23	1	2	1	0	#NULL!	5	1	17	1	1	20	1	1	1	1	3	1	#NULL!		2	#NULL!	#NULL!	98	#NULL!	0	0	0	0	0	0	0	1	0	0	#NULL!	#NULL!	#NULL!	1.66225
384	2	27	2	3	1	1	5	4	1	20	2	1	20	1	1	1	1	3	1	#NULL!		2	#NULL!	#NULL!	98	#NULL!	#NULL!	#NULL!	#NULL!	#NULL!	#NULL!	#NULL!	#NULL!	#NULL!	#NULL!	1	1	#NULL!	2	1.7167
411	2	27	2	3	1	2	3	5	1	19	2	1	20	1	1	1	1	3	1	#NULL!		2	#NULL!	#NULL!	98	#NULL!	#NULL!	#NULL!	#NULL!	#NULL!	#NULL!	#NULL!	#NULL!	#NULL!	#NULL!	1	1	#NULL!	1	1.06714
377	2	30	2	4	2	0	#NULL!	4	5	16	3	2	19	1	1	1	1	3	1	#NULL!		2	#NULL!	#NULL!	98	#NULL!	#NULL!	#NULL!	#NULL!	#NULL!	#NULL!	#NULL!	#NULL!	#NULL!	#NULL!	1	1	#NULL!	1	0.900075
401	2	47	3	7	1	0	#NULL!	4	1	14	9	3	15	0	1	1	1	3	1	#NULL!		2	#NULL!	#NULL!	98	#NULL!	#NULL!	#NULL!	#NULL!	#NULL!	#NULL!	#NULL!	#NULL!	#NULL!	#NULL!	1	1	#NULL!	1	1.00681
166589	2	15	1	1	2	2	3	2	0	#NULL!	0	0	#NULL!	#NULL!	1	1	1	3	1	#NULL!		2	#NULL!	#NULL!	98	#NULL!	0	0	1	0	0	0	0	0	0	0	#NULL!	#NULL!	#NULL!	0.686774
166578	2	20	1	2	1	2	6	4	0	#NULL!	0	0	#NULL!	#NULL!	1	1	1	3	1	#NULL!		2	#NULL!	#NULL!	98	#NULL!	0	0	0	1	0	0	0	0	0	0	#NULL!	#NULL!	#NULL!	1.00608
166593	2	35	3	5	2	0	#NULL!	1	0	#NULL!	0	0	#NULL!	#NULL!	1	1	1	3	1	#NULL!		2	#NULL!	#NULL!	98	#NULL!	0	0	1	0	0	0	0	0	0	0	#NULL!	#NULL!	#NULL!	1.01258
390	2	28	2	3	2	1	6	4	1	21	2	1	22	1	1	1	1	3	1	#NULL!		2	#NULL!	#NULL!	90	3	#NULL!	#NULL!	#NULL!	#NULL!	#NULL!	#NULL!	#NULL!	#NULL!	#NULL!	1	1	#NULL!	1	0.713541
166587	2	35	3	5	1	1	5	4	1	12	7	3	22	1	1	1	1	3	1	#NULL!		2	#NULL!	#NULL!	90	3	0	1	0	0	0	0	0	0	0	0	#NULL!	#NULL!	#NULL!	0.954622
166595	2	35	3	5	2	0	#NULL!	3	1	14	6	3	19	1	1	1	1	3	1	#NULL!		2	#NULL!	#NULL!	90	3	1	0	0	0	0	0	0	0	0	0	#NULL!	#NULL!	#NULL!	0.713541
400	2	16	1	1	2	1	6	1	1	15	0	0	#NULL!	#NULL!	1	1	1	3	1	#NULL!		2	#NULL!	#NULL!	90	3	#NULL!	#NULL!	#NULL!	#NULL!	#NULL!	#NULL!	#NULL!	#NULL!	#NULL!	1	1	#NULL!	1	0.945774
74206	10	48	3	7	2	0	#NULL!	3	1	17	11	3	19	1	1	1	1	3	1	#NULL!		2	#NULL!	#NULL!	30	2	1	0	0	0	0	0	0	0	0	0	#NULL!	#NULL!	#NULL!	1.50728
403	2	27	2	3	1	0	#NULL!	4	1	20	4	2	20	1	1	1	1	3	1	#NULL!		2	#NULL!	#NULL!	15	2	#NULL!	#NULL!	#NULL!	#NULL!	#NULL!	#NULL!	#NULL!	#NULL!	#NULL!	1	1	#NULL!	1	0.649236
62	2	22	1	2	2	1	3	2	2	17	1	1	18	1	1	1	1	3	1	#NULL!		2	#NULL!	#NULL!	7	2	#NULL!	#NULL!	#NULL!	#NULL!	#NULL!	#NULL!	#NULL!	#NULL!	#NULL!	1	2	0	2	0.923058
378	2	47	3	7	2	0	#NULL!	1	1	16	2	1	17	0	1	1	1	3	1	#NULL!		2	#NULL!	#NULL!	7	2	#NULL!	#NULL!	#NULL!	#NULL!	#NULL!	#NULL!	#NULL!	#NULL!	#NULL!	1	1	#NULL!	1	0.769177
410	2	23	1	2	1	0	#NULL!	5	4	20	1	1	21	1	1	1	1	3	1	#NULL!		2	#NULL!	#NULL!	5	1	#NULL!	#NULL!	#NULL!	#NULL!	#NULL!	#NULL!	#NULL!	#NULL!	#NULL!	1	1	#NULL!	1	1.28439
74214	10	35	3	5	1	0	#NULL!	5	1	22	4	2	21	1	1	1	1	3	1	#NULL!		2	#NULL!	#NULL!	4	1	0	0	0	0	0	0	0	0	1	0	#NULL!	#NULL!	#NULL!	0.746595
74208	10	22	1	2	2	0	#NULL!	1	1	10	1	1	20	1	1	1	1	3	1	#NULL!		2	#NULL!	#NULL!	3	1	1	1	0	0	0	0	0	0	0	0	#NULL!	#NULL!	#NULL!	0.893267
61	2	47	3	7	2	0	#NULL!	1	2	14	5	3	15	0	1	1	1	3	1	#NULL!		2	#NULL!	#NULL!	3	1	#NULL!	#NULL!	#NULL!	#NULL!	#NULL!	#NULL!	#NULL!	#NULL!	#NULL!	1	2	0	1	0.99598
38	10	25	2	3	2	0	#NULL!	2	1	17	4	2	18	1	1	1	1	3	1	#NULL!		2	#NULL!	#NULL!	2	1	#NULL!	#NULL!	#NULL!	#NULL!	#NULL!	#NULL!	#NULL!	#NULL!	#NULL!	1	2	1	1	0.830794
166596	2	35	3	5	2	0	#NULL!	4	1	23	4	2	24	1	1	1	1	3	1	#NULL!		2	#NULL!	#NULL!	1	0	1	1	0	0	0	0	0	0	0	0	#NULL!	#NULL!	#NULL!	0.736378
74209	10	33	2	4	2	0	#NULL!	4	1	21	4	2	23	1	1	1	1	3	1	#NULL!		2	#NULL!	#NULL!	0	0	1	0	0	0	0	0	0	0	0	0	#NULL!	#NULL!	#NULL!	0.568519
74210	10	22	1	2	2	1	5	3	1	17	1	1	18	1	1	1	1	3	1	#NULL!		2	#NULL!	#NULL!	0	0	1	0	0	0	0	0	0	0	0	0	#NULL!	#NULL!	#NULL!	0.568519
166573	2	32	2	4	1	0	#NULL!	2	1	15	6	3	15	0	1	1	1	3	1	#NULL!		2	#NULL!	#NULL!	0	0	0	0	1	0	0	0	0	0	0	0	#NULL!	#NULL!	#NULL!	1.55759
120	15	32	2	4	1	0	#NULL!	5	4	17	2	1	20	1	1	1	1	3	1	2		1	0	#NULL!	90	3	#NULL!	#NULL!	#NULL!	#NULL!	#NULL!	#NULL!	#NULL!	#NULL!	#NULL!	1	1	0	2	0.470742
161	15	48	3	7	2	0	#NULL!	2	2	21	9	3	22	1	1	1	1	3	1	2		1	0	#NULL!	60	3	#NULL!	#NULL!	#NULL!	#NULL!	#NULL!	#NULL!	#NULL!	#NULL!	#NULL!	1	1	0	2	1.25683
228857	9	36	3	5	1	2	6	2	1	17	2	1	31	1	1	1	1	3	1	2		1	0	#NULL!	14	2	0	1	0	0	0	0	0	0	0	0	#NULL!	#NULL!	#NULL!	1.84457
200243	11	25	2	3	2	1	7	1	1	19	1	1	23	1	1	1	1	3	1	2		1	0	#NULL!	7	2	#NULL!	#NULL!	#NULL!	#NULL!	#NULL!	#NULL!	#NULL!	#NULL!	#NULL!	1	1	1	1	1.04216
200212	11	40	3	6	2	0	#NULL!	3	1	16	7	3	22	1	1	1	1	3	1	2		1	0	#NULL!	5	1	#NULL!	#NULL!	#NULL!	#NULL!	#NULL!	#NULL!	#NULL!	#NULL!	#NULL!	1	1	0	1	0.864477
200314	11	22	1	2	2	1	2	2	1	10	2	1	12	0	1	1	1	3	1	2		1	0	#NULL!	5	1	0	0	1	0	0	0	0	0	0	0	#NULL!	#NULL!	#NULL!	1.96315
452	19	32	2	4	2	0	#NULL!	2	1	13	7	3	15	0	1	1	1	3	1	2		1	0	#NULL!	0	0	0	0	0	0	0	0	0	1	0	0	#NULL!	#NULL!	#NULL!	0.949705
308	6	28	2	3	2	0	#NULL!	2	1	15	3	2	18	1	1	1	1	3	1	2		1	0	#NULL!	0	0	#NULL!	#NULL!	#NULL!	#NULL!	#NULL!	#NULL!	#NULL!	#NULL!	#NULL!	1	1	1	2	2.25089
225636	9	31	2	4	2	0	#NULL!	1	0	#NULL!	6	3	16	0	1	1	1	3	1	1		1	1	#NULL!	98	#NULL!	0	0	1	0	0	0	0	0	0	0	#NULL!	#NULL!	#NULL!	2.03331
475	19	37	3	5	2	1	5	3	1	22	7	3	22	1	1	1	1	3	1	1		1	1	#NULL!	90	3	0	0	0	0	0	0	1	0	0	0	#NULL!	#NULL!	#NULL!	0.924092
81	19	36	3	5	1	2	1	4	1	22	5	3	17	0	1	1	1	3	1	1		1	1	#NULL!	90	3	#NULL!	#NULL!	#NULL!	#NULL!	#NULL!	#NULL!	#NULL!	#NULL!	#NULL!	1	1	1	1	0.452741
87	19	20	1	2	1	1	6	3	1	15	2	1	16	0	1	1	1	3	1	1		1	1	#NULL!	90	3	#NULL!	#NULL!	#NULL!	#NULL!	#NULL!	#NULL!	#NULL!	#NULL!	#NULL!	1	1	1	1	0.386137
476	19	38	3	5	2	1	2	1	4	17	6	3	16	0	1	1	1	3	1	1		1	1	#NULL!	90	3	0	0	0	0	0	0	0	1	0	0	#NULL!	#NULL!	#NULL!	1.0391
55747	15	40	3	6	1	1	2	1	1	21	5	3	30	1	1	1	1	3	1	1		1	1	#NULL!	90	3	0	0	1	0	0	0	0	0	0	0	#NULL!	#NULL!	#NULL!	0.553427
58721	15	40	3	6	2	0	#NULL!	4	1	15	1	1	19	1	1	1	1	3	1	1		1	1	#NULL!	90	3	0	0	1	0	0	0	0	0	0	0	#NULL!	#NULL!	#NULL!	1.9311
49884	15	42	3	6	2	0	#NULL!	2	2	18	4	2	19	1	1	1	1	3	1	1		1	1	#NULL!	90	3	1	1	0	0	0	0	0	0	0	0	#NULL!	#NULL!	#NULL!	1.25683
156	15	20	1	2	1	2	3	5	2	15	1	1	18	1	1	1	1	3	1	1		1	1	#NULL!	90	3	#NULL!	#NULL!	#NULL!	#NULL!	#NULL!	#NULL!	#NULL!	#NULL!	#NULL!	1	1	0	1	0.816308
140	15	24	1	2	2	1	4	4	1	16	3	2	18	1	1	1	1	3	1	1		1	1	#NULL!	90	3	#NULL!	#NULL!	#NULL!	#NULL!	#NULL!	#NULL!	#NULL!	#NULL!	#NULL!	1	1	0	1	0.826051
48961	15	40	3	6	2	0	#NULL!	3	1	17	7	3	18	1	1	1	1	3	1	1		1	1	#NULL!	90	3	1	0	0	0	0	0	0	0	0	0	#NULL!	#NULL!	#NULL!	1.50944
124	15	33	2	4	1	1	6	1	1	17	9	3	18	1	1	1	1	3	1	1		1	1	#NULL!	90	3	#NULL!	#NULL!	#NULL!	#NULL!	#NULL!	#NULL!	#NULL!	#NULL!	#NULL!	1	1	0	1	0.945916
6	15	25	2	3	1	0	#NULL!	5	1	17	2	1	17	0	1	1	1	3	1	1		1	1	#NULL!	90	3	#NULL!	#NULL!	#NULL!	#NULL!	#NULL!	#NULL!	#NULL!	#NULL!	#NULL!	1	7	0	3	1.93434
125	15	30	2	4	2	0	#NULL!	2	2	16	4	2	17	0	1	1	1	3	1	1		1	1	#NULL!	90	3	#NULL!	#NULL!	#NULL!	#NULL!	#NULL!	#NULL!	#NULL!	#NULL!	#NULL!	1	1	1	1	1.25683
61670	15	30	2	4	2	0	#NULL!	3	1	15	6	3	17	0	1	1	1	3	1	1		1	1	#NULL!	90	3	1	1	0	0	0	0	0	0	0	0	#NULL!	#NULL!	#NULL!	1.92748
132	15	21	1	2	1	2	1	4	2	16	2	1	16	0	1	1	1	3	1	1		1	1	#NULL!	90	3	#NULL!	#NULL!	#NULL!	#NULL!	#NULL!	#NULL!	#NULL!	#NULL!	#NULL!	1	1	0	3	1.70261
122	15	31	2	4	1	1	6	5	1	15	6	3	16	0	1	1	1	3	1	1		1	1	#NULL!	90	3	#NULL!	#NULL!	#NULL!	#NULL!	#NULL!	#NULL!	#NULL!	#NULL!	#NULL!	1	1	0	1	0.816308
200288	11	35	3	5	2	0	#NULL!	5	1	22	3	2	24	1	1	1	1	3	1	1		1	1	#NULL!	90	3	#NULL!	#NULL!	#NULL!	#NULL!	#NULL!	#NULL!	#NULL!	#NULL!	#NULL!	1	1	0	1	0.470208
200196	11	43	3	6	2	1	8	1	1	18	9	3	20	1	1	1	1	3	1	1		1	1	#NULL!	90	3	#NULL!	#NULL!	#NULL!	#NULL!	#NULL!	#NULL!	#NULL!	#NULL!	#NULL!	1	2	0	2	1.22117
200301	11	32	2	4	2	1	6	4	1	18	3	2	19	1	1	1	1	3	1	1		1	1	#NULL!	90	3	#NULL!	#NULL!	#NULL!	#NULL!	#NULL!	#NULL!	#NULL!	#NULL!	#NULL!	1	1	0	2	1.68816
200316	11	40	3	6	2	1	0	1	1	22	8	3	14	0	1	1	1	3	1	1		1	1	#NULL!	90	3	0	0	0	0	0	0	0	1	0	0	#NULL!	#NULL!	#NULL!	0.880166
227146	9	48	3	7	2	0	#NULL!	1	1	16	4	2	17	0	1	1	1	3	1	1		1	1	#NULL!	90	3	0	0	1	0	0	1	0	0	0	0	#NULL!	#NULL!	#NULL!	0.892245
225131	9	23	1	2	1	1	4	2	1	15	3	2	16	0	1	1	1	3	1	1		1	1	#NULL!	90	3	0	0	0	0	0	0	0	1	0	0	#NULL!	#NULL!	#NULL!	0.33233
102157	8	28	2	3	2	1	8	3	1	19	3	2	19	1	1	1	1	3	1	1		1	1	#NULL!	90	3	0	0	0	0	0	0	0	0	0	0	#NULL!	#NULL!	#NULL!	2.46713
113803	8	29	2	3	1	1	6	2	1	22	3	2	17	0	1	1	1	3	1	1		1	1	#NULL!	90	3	0	0	0	0	0	0	0	0	0	0	#NULL!	#NULL!	#NULL!	0.380634
251	8	33	2	4	1	1	7	3	1	24	5	3	16	0	1	1	1	3	1	1		1	1	#NULL!	90	3	#NULL!	#NULL!	#NULL!	#NULL!	#NULL!	#NULL!	#NULL!	#NULL!	#NULL!	1	1	0	2	0.657117
213	8	34	2	4	1	1	8	5	1	18	5	3	16	0	1	1	1	3	1	1		1	1	#NULL!	90	3	#NULL!	#NULL!	#NULL!	#NULL!	#NULL!	#NULL!	#NULL!	#NULL!	#NULL!	1	1	0	1	5.54364
102305	8	47	3	7	1	2	1	3	0	#NULL!	7	3	15	0	1	1	1	3	1	1		1	1	#NULL!	90	3	0	0	0	0	0	0	0	0	0	0	#NULL!	#NULL!	#NULL!	0.465778
319	6	32	2	4	1	0	#NULL!	5	4	18	1	1	21	1	1	1	1	3	1	1		1	1	#NULL!	90	3	#NULL!	#NULL!	#NULL!	#NULL!	#NULL!	#NULL!	#NULL!	#NULL!	#NULL!	1	1	0	4	0.696501
124754	6	33	2	4	2	0	#NULL!	1	4	13	6	3	14	0	1	1	1	3	1	1		1	1	#NULL!	90	3	0	0	1	1	0	0	0	0	0	0	#NULL!	#NULL!	#NULL!	0.689402
68	19	32	2	4	1	2	2	4	1	20	4	2	22	1	1	1	1	3	1	1		1	1	#NULL!	60	3	#NULL!	#NULL!	#NULL!	#NULL!	#NULL!	#NULL!	#NULL!	#NULL!	#NULL!	1	1	0	3	0.635817
137	15	26	2	3	2	0	#NULL!	3	2	16	4	2	19	1	1	1	1	3	1	1		1	1	#NULL!	60	3	#NULL!	#NULL!	#NULL!	#NULL!	#NULL!	#NULL!	#NULL!	#NULL!	#NULL!	1	1	0	2	1.01509
200218	11	27	2	3	2	1	2	1	1	17	3	2	19	1	1	1	1	3	1	1		1	1	#NULL!	60	3	#NULL!	#NULL!	#NULL!	#NULL!	#NULL!	#NULL!	#NULL!	#NULL!	#NULL!	1	1	0	1	0.800712
200331	11	18	1	1	1	2	0	5	4	15	1	1	17	0	1	1	1	3	1	1		1	1	#NULL!	60	3	1	0	0	0	0	0	0	0	0	0	#NULL!	#NULL!	#NULL!	0.304498
227155	9	44	3	6	2	0	#NULL!	3	1	14	8	3	15	0	1	1	1	3	1	1		1	1	#NULL!	60	3	0	1	0	0	0	0	0	0	0	0	#NULL!	#NULL!	#NULL!	1.25988
104374	8	29	2	3	1	3	2	5	1	24	1	1	24	1	1	1	1	3	1	1		1	1	#NULL!	60	3	0	0	0	0	0	0	0	0	0	0	#NULL!	#NULL!	#NULL!	0.237685
92546	8	26	2	3	1	1	8	2	1	19	2	1	19	1	1	1	1	3	1	1		1	1	#NULL!	60	3	0	0	0	0	0	0	0	0	0	0	#NULL!	#NULL!	#NULL!	0.258108
252	8	21	1	2	2	1	8	1	1	16	2	1	17	0	1	1	1	3	1	1		1	1	#NULL!	60	3	#NULL!	#NULL!	#NULL!	#NULL!	#NULL!	#NULL!	#NULL!	#NULL!	#NULL!	1	1	0	1	1.28444
124753	6	21	1	2	1	3	1	5	1	19	1	1	20	1	1	1	1	3	1	1		1	1	#NULL!	60	3	0	0	0	0	0	0	1	0	0	0	#NULL!	#NULL!	#NULL!	0.83883
200272	11	31	2	4	2	1	5	4	1	15	4	2	16	0	1	1	1	3	1	1		1	1	#NULL!	36	2	#NULL!	#NULL!	#NULL!	#NULL!	#NULL!	#NULL!	#NULL!	#NULL!	#NULL!	1	1	0	2	1.1278
78	19	34	2	4	1	1	4	4	5	16	7	3	17	0	1	1	1	3	1	1		1	1	#NULL!	30	2	#NULL!	#NULL!	#NULL!	#NULL!	#NULL!	#NULL!	#NULL!	#NULL!	#NULL!	1	1	0	1	1.91675
150	15	41	3	6	1	2	2	5	1	25	7	3	25	1	1	1	1	3	1	1		1	1	#NULL!	30	2	#NULL!	#NULL!	#NULL!	#NULL!	#NULL!	#NULL!	#NULL!	#NULL!	#NULL!	1	1	1	1	1.01431
58051	15	48	3	7	2	0	#NULL!	3	2	15	4	2	24	1	1	1	1	3	1	1		1	1	#NULL!	30	2	1	1	0	0	0	0	0	0	0	0	#NULL!	#NULL!	#NULL!	1.80868
62640	15	29	2	3	2	1	2	4	1	14	5	3	19	1	1	1	1	3	1	1		1	1	#NULL!	30	2	0	0	1	0	0	0	0	1	0	0	#NULL!	#NULL!	#NULL!	1.6876
48242	15	25	2	3	2	0	#NULL!	3	1	15	4	2	17	0	1	1	1	3	1	1		1	1	#NULL!	30	2	0	0	0	0	0	0	0	1	0	0	#NULL!	#NULL!	#NULL!	1.55987
143	15	31	2	4	2	1	3	4	2	14	6	3	16	0	1	1	1	3	1	1		1	1	#NULL!	30	2	#NULL!	#NULL!	#NULL!	#NULL!	#NULL!	#NULL!	#NULL!	#NULL!	#NULL!	1	1	1	2	0.438454
172	15	35	3	5	2	0	#NULL!	3	1	18	5	3	12	0	1	1	1	3	1	1		1	1	#NULL!	30	2	#NULL!	#NULL!	#NULL!	#NULL!	#NULL!	#NULL!	#NULL!	#NULL!	#NULL!	1	1	0	3	1.19175
200257	11	40	3	6	2	1	2	2	1	31	5	3	32	1	1	1	1	3	1	1		1	1	#NULL!	30	2	#NULL!	#NULL!	#NULL!	#NULL!	#NULL!	#NULL!	#NULL!	#NULL!	#NULL!	1	1	0	1	1.1746
200336	11	24	1	2	2	1	5	2	1	17	3	2	17	0	1	1	1	3	1	1		1	1	#NULL!	30	2	0	0	0	1	0	0	0	0	0	0	#NULL!	#NULL!	#NULL!	0.99359
200312	11	23	1	2	2	2	2	5	1	23	2	1	15	0	1	1	1	3	1	1		1	1	#NULL!	30	2	0	0	0	0	0	0	0	0	1	0	#NULL!	#NULL!	#NULL!	1.19578
224774	9	24	1	2	2	1	5	2	4	15	2	1	16	0	1	1	1	3	1	1		1	1	#NULL!	30	2	#NULL!	#NULL!	#NULL!	#NULL!	#NULL!	#NULL!	#NULL!	#NULL!	#NULL!	1	1	1	1	2.79661
226	8	33	2	4	2	1	8	3	1	24	2	1	25	1	1	1	1	3	1	1		1	1	#NULL!	30	2	#NULL!	#NULL!	#NULL!	#NULL!	#NULL!	#NULL!	#NULL!	#NULL!	#NULL!	1	1	1	1	0.850926
85738	8	31	2	4	2	1	8	3	1	23	3	2	24	1	1	1	1	3	1	1		1	1	#NULL!	30	2	0	0	0	0	0	0	0	0	0	0	#NULL!	#NULL!	#NULL!	1.03182
92418	8	26	2	3	2	2	4	3	1	21	2	1	21	1	1	1	1	3	1	1		1	1	#NULL!	30	2	0	0	0	0	0	0	0	0	0	0	#NULL!	#NULL!	#NULL!	0.390779
247	8	35	3	5	1	1	4	2	1	21	5	3	21	1	1	1	1	3	1	1		1	1	#NULL!	30	2	#NULL!	#NULL!	#NULL!	#NULL!	#NULL!	#NULL!	#NULL!	#NULL!	#NULL!	1	1	0	2	1.07581
245	8	26	2	3	1	2	4	4	1	23	1	1	20	1	1	1	1	3	1	1		1	1	#NULL!	30	2	#NULL!	#NULL!	#NULL!	#NULL!	#NULL!	#NULL!	#NULL!	#NULL!	#NULL!	1	1	0	1	2.84878
257	8	24	1	2	1	2	4	3	0	#NULL!	2	1	20	1	1	1	1	3	1	1		1	1	#NULL!	30	2	#NULL!	#NULL!	#NULL!	#NULL!	#NULL!	#NULL!	#NULL!	#NULL!	#NULL!	1	1	1	1	0.484783
310	6	49	3	7	2	0	#NULL!	1	2	15	12	3	16	0	1	1	1	3	1	1		1	1	#NULL!	30	2	#NULL!	#NULL!	#NULL!	#NULL!	#NULL!	#NULL!	#NULL!	#NULL!	#NULL!	1	1	0	4	0.09744
227140	9	36	3	5	2	0	#NULL!	3	1	29	3	2	30	1	1	1	1	3	1	1		1	1	#NULL!	26	2	1	0	0	0	0	0	0	0	0	0	#NULL!	#NULL!	#NULL!	0.892245
85	19	27	2	3	1	2	2	4	1	18	2	1	19	1	1	1	1	3	1	1		1	1	#NULL!	21	2	#NULL!	#NULL!	#NULL!	#NULL!	#NULL!	#NULL!	#NULL!	#NULL!	#NULL!	1	1	0	1	2.57686
180	15	31	2	4	1	0	#NULL!	5	3	13	7	3	15	0	1	1	1	3	1	1		1	1	#NULL!	20	2	#NULL!	#NULL!	#NULL!	#NULL!	#NULL!	#NULL!	#NULL!	#NULL!	#NULL!	1	1	0	2	1.24108
224818	9	29	2	3	1	2	3	5	1	16	4	2	18	1	1	1	1	3	1	1		1	1	#NULL!	20	2	#NULL!	#NULL!	#NULL!	#NULL!	#NULL!	#NULL!	#NULL!	#NULL!	#NULL!	1	1	1	1	0.338269
221	8	32	2	4	2	1	7	1	1	26	2	1	29	1	1	1	1	3	1	1		1	1	#NULL!	20	2	#NULL!	#NULL!	#NULL!	#NULL!	#NULL!	#NULL!	#NULL!	#NULL!	#NULL!	1	1	0	1	0.296339
160	15	48	3	7	1	0	#NULL!	5	1	17	10	3	19	1	1	1	1	3	1	1		1	1	#NULL!	15	2	#NULL!	#NULL!	#NULL!	#NULL!	#NULL!	#NULL!	#NULL!	#NULL!	#NULL!	1	1	0	1	1.28555
313	6	25	2	3	2	0	#NULL!	3	4	11	1	1	19	1	1	1	1	3	1	1		1	1	#NULL!	15	2	#NULL!	#NULL!	#NULL!	#NULL!	#NULL!	#NULL!	#NULL!	#NULL!	#NULL!	1	1	0	4	1.02425
317	6	49	3	7	2	0	#NULL!	4	3	16	6	3	17	0	1	1	1	3	1	1		1	1	#NULL!	15	2	#NULL!	#NULL!	#NULL!	#NULL!	#NULL!	#NULL!	#NULL!	#NULL!	#NULL!	1	1	1	1	0.206342
473	19	24	1	2	2	2	2	3	0	#NULL!	1	1	21	1	1	1	1	3	1	1		1	1	#NULL!	14	2	0	0	0	1	0	0	0	0	0	0	#NULL!	#NULL!	#NULL!	1.55513
461	19	30	2	4	2	0	#NULL!	2	1	17	7	3	17	0	1	1	1	3	1	1		1	1	#NULL!	14	2	0	0	0	0	0	0	0	0	1	0	#NULL!	#NULL!	#NULL!	0.729862
200198	11	24	1	2	2	2	2	3	1	19	1	1	20	1	1	1	1	3	1	1		1	1	#NULL!	14	2	#NULL!	#NULL!	#NULL!	#NULL!	#NULL!	#NULL!	#NULL!	#NULL!	#NULL!	1	2	0	1	0.370707
200310	11	22	1	2	2	1	6	2	1	15	2	1	15	0	1	1	1	3	1	1		1	1	#NULL!	14	2	0	0	0	0	0	0	0	0	1	0	#NULL!	#NULL!	#NULL!	0.669031
316	6	25	2	3	2	0	#NULL!	1	1	15	7	3	15	0	1	1	1	3	1	1		1	1	#NULL!	12	2	#NULL!	#NULL!	#NULL!	#NULL!	#NULL!	#NULL!	#NULL!	#NULL!	#NULL!	1	1	0	4	2.69449
142	15	38	3	5	1	0	#NULL!	3	5	20	5	3	24	1	1	1	1	3	1	1		1	1	#NULL!	10	2	#NULL!	#NULL!	#NULL!	#NULL!	#NULL!	#NULL!	#NULL!	#NULL!	#NULL!	1	1	1	1	0.611525
46079	15	27	2	3	2	0	#NULL!	3	1	13	4	2	14	0	1	1	1	3	1	1		1	1	#NULL!	10	2	0	0	0	0	0	0	0	1	0	0	#NULL!	#NULL!	#NULL!	0.167688
60420	15	49	3	7	1	0	#NULL!	5	3	13	8	3	14	0	1	1	1	3	1	1		1	1	#NULL!	10	2	1	0	0	0	0	0	0	0	0	0	#NULL!	#NULL!	#NULL!	0.975486
225359	9	20	1	2	2	1	1	1	1	18	1	1	18	1	1	1	1	3	1	1		1	1	#NULL!	10	2	0	1	0	0	0	0	0	0	0	0	#NULL!	#NULL!	#NULL!	0.344397
224775	9	20	1	2	2	2	7	3	1	13	3	2	15	0	1	1	1	3	1	1		1	1	#NULL!	10	2	#NULL!	#NULL!	#NULL!	#NULL!	#NULL!	#NULL!	#NULL!	#NULL!	#NULL!	1	1	1	1	0.710741
224776	9	20	1	2	2	2	7	3	1	13	3	2	15	0	1	1	1	3	1	1		1	1	#NULL!	10	2	#NULL!	#NULL!	#NULL!	#NULL!	#NULL!	#NULL!	#NULL!	#NULL!	#NULL!	1	1	1	1	0.8383
309	6	20	1	2	2	0	#NULL!	1	1	15	2	1	16	0	1	1	1	3	1	1		1	1	#NULL!	10	2	#NULL!	#NULL!	#NULL!	#NULL!	#NULL!	#NULL!	#NULL!	#NULL!	#NULL!	1	1	0	4	0.198012
58132	15	18	1	1	2	0	#NULL!	3	1	15	1	1	17	0	1	1	1	3	1	1		1	1	#NULL!	9	2	1	1	0	0	0	0	0	0	0	0	#NULL!	#NULL!	#NULL!	0.826051
315	6	39	3	5	2	0	#NULL!	2	1	23	5	3	24	1	1	1	1	3	1	1		1	1	#NULL!	9	2	#NULL!	#NULL!	#NULL!	#NULL!	#NULL!	#NULL!	#NULL!	#NULL!	#NULL!	1	1	1	1	0.548304
474	19	38	3	5	2	1	7	1	1	23	9	3	19	1	1	1	1	3	1	1		1	1	#NULL!	7	2	1	0	0	0	0	0	0	0	0	0	#NULL!	#NULL!	#NULL!	1.10504
79	19	34	2	4	2	2	0	1	1	18	5	3	18	1	1	1	1	3	1	1		1	1	#NULL!	7	2	#NULL!	#NULL!	#NULL!	#NULL!	#NULL!	#NULL!	#NULL!	#NULL!	#NULL!	1	1	0	4	0.967596
54603	15	17	1	1	2	1	4	2	0	#NULL!	1	1	14	0	1	1	1	3	1	1		1	1	#NULL!	7	2	1	0	1	0	0	0	0	0	0	0	#NULL!	#NULL!	#NULL!	1.28542
200249	11	34	2	4	2	1	3	2	1	23	4	2	23	1	1	1	1	3	1	1		1	1	#NULL!	7	2	#NULL!	#NULL!	#NULL!	#NULL!	#NULL!	#NULL!	#NULL!	#NULL!	#NULL!	1	1	0	1	1.01477
200232	11	21	1	2	2	1	7	1	4	19	1	1	19	1	1	1	1	3	1	1		1	1	#NULL!	7	2	#NULL!	#NULL!	#NULL!	#NULL!	#NULL!	#NULL!	#NULL!	#NULL!	#NULL!	1	1	0	1	0.700979
200285	11	42	3	6	1	1	4	5	4	19	2	1	19	1	1	1	1	3	1	1		1	1	#NULL!	7	2	#NULL!	#NULL!	#NULL!	#NULL!	#NULL!	#NULL!	#NULL!	#NULL!	#NULL!	1	1	0	1	0.484915
200220	11	23	1	2	2	1	5	1	1	20	2	1	18	1	1	1	1	3	1	1		1	1	#NULL!	7	2	#NULL!	#NULL!	#NULL!	#NULL!	#NULL!	#NULL!	#NULL!	#NULL!	#NULL!	1	1	0	1	1.21823
200241	11	39	3	5	2	0	#NULL!	1	1	15	11	3	18	1	1	1	1	3	1	1		1	1	#NULL!	7	2	#NULL!	#NULL!	#NULL!	#NULL!	#NULL!	#NULL!	#NULL!	#NULL!	#NULL!	1	1	0	3	1.70422
200240	11	38	3	5	2	2	2	3	1	14	5	3	16	0	1	1	1	3	1	1		1	1	#NULL!	7	2	#NULL!	#NULL!	#NULL!	#NULL!	#NULL!	#NULL!	#NULL!	#NULL!	#NULL!	1	1	0	1	0.84109
200317	11	39	3	5	2	1	7	4	1	15	8	3	16	0	1	1	1	3	1	1		1	1	#NULL!	7	2	0	0	0	0	0	0	0	1	0	0	#NULL!	#NULL!	#NULL!	0.672092
200237	11	28	2	3	1	1	2	5	1	10	3	2	15	0	1	1	1	3	1	1		1	1	#NULL!	7	2	#NULL!	#NULL!	#NULL!	#NULL!	#NULL!	#NULL!	#NULL!	#NULL!	#NULL!	1	1	0	1	0.237157
227	8	25	2	3	2	2	4	4	1	24	1	1	22	1	1	1	1	3	1	1		1	1	#NULL!	7	2	#NULL!	#NULL!	#NULL!	#NULL!	#NULL!	#NULL!	#NULL!	#NULL!	#NULL!	1	1	0	1	0.899207
111016	8	46	3	7	2	2	1	4	1	19	5	3	22	1	1	1	1	3	1	1		1	1	#NULL!	7	2	0	0	0	0	0	0	0	0	0	0	#NULL!	#NULL!	#NULL!	1.36193
244	8	29	2	3	1	1	8	5	1	18	2	1	20	1	1	1	1	3	1	1		1	1	#NULL!	7	2	#NULL!	#NULL!	#NULL!	#NULL!	#NULL!	#NULL!	#NULL!	#NULL!	#NULL!	1	1	0	1	1.77264
99921	8	26	2	3	1	1	8	5	0	#NULL!	2	1	14	0	1	1	1	3	1	1		1	1	#NULL!	7	2	0	0	0	0	0	0	0	0	0	0	#NULL!	#NULL!	#NULL!	0.555951
112292	8	40	3	6	1	1	7	4	5	26	3	2	13	0	1	1	1	3	1	1		1	1	#NULL!	7	2	0	0	0	0	0	0	0	0	0	0	#NULL!	#NULL!	#NULL!	0.463963
164	15	27	2	3	1	2	2	5	1	18	4	2	20	1	1	1	1	3	1	1		1	1	#NULL!	6	1	#NULL!	#NULL!	#NULL!	#NULL!	#NULL!	#NULL!	#NULL!	#NULL!	#NULL!	1	1	0	1	0.408262
200321	11	18	1	1	2	1	6	1	2	14	1	1	16	0	1	1	1	3	1	1		1	1	#NULL!	6	1	0	1	0	0	0	0	0	0	0	0	#NULL!	#NULL!	#NULL!	1.48539
200287	11	23	1	2	2	1	3	3	1	18	2	1	19	1	1	1	1	3	1	1		1	1	#NULL!	5	1	#NULL!	#NULL!	#NULL!	#NULL!	#NULL!	#NULL!	#NULL!	#NULL!	#NULL!	1	1	0	1	3.1291
200337	11	18	1	1	2	1	8	5	1	17	1	1	18	1	1	1	1	3	1	1		1	1	#NULL!	5	1	0	0	0	0	0	0	0	1	0	0	#NULL!	#NULL!	#NULL!	1.22636
200215	11	31	2	4	2	1	7	3	1	16	4	2	18	1	1	1	1	3	1	1		1	1	#NULL!	5	1	#NULL!	#NULL!	#NULL!	#NULL!	#NULL!	#NULL!	#NULL!	#NULL!	#NULL!	1	1	1	2	0.36859
464	19	19	1	1	2	1	1	1	1	17	1	1	16	0	1	1	1	3	1	1		1	1	#NULL!	4	1	0	0	0	1	0	0	1	1	0	0	#NULL!	#NULL!	#NULL!	0.806541
99	19	30	2	4	2	1	6	2	1	15	6	3	16	0	1	1	1	3	1	1		1	1	#NULL!	4	1	#NULL!	#NULL!	#NULL!	#NULL!	#NULL!	#NULL!	#NULL!	#NULL!	#NULL!	1	1	1	1	0.631024
70	19	18	1	1	2	1	6	1	0	#NULL!	1	1	14	0	1	1	1	3	1	1		1	1	#NULL!	4	1	#NULL!	#NULL!	#NULL!	#NULL!	#NULL!	#NULL!	#NULL!	#NULL!	#NULL!	1	1	0	2	0.739584
162	15	40	3	6	2	0	#NULL!	3	1	18	2	1	20	1	1	1	1	3	1	1		1	1	#NULL!	4	1	#NULL!	#NULL!	#NULL!	#NULL!	#NULL!	#NULL!	#NULL!	#NULL!	#NULL!	1	1	0	3	0.226676
157	15	32	2	4	1	1	6	5	1	14	4	2	14	0	1	1	1	3	1	1		1	1	#NULL!	4	1	#NULL!	#NULL!	#NULL!	#NULL!	#NULL!	#NULL!	#NULL!	#NULL!	#NULL!	1	1	1	1	0.816308
118	15	16	1	1	1	0	#NULL!	5	1	13	2	1	13	0	1	1	1	3	1	1		1	1	#NULL!	4	1	#NULL!	#NULL!	#NULL!	#NULL!	#NULL!	#NULL!	#NULL!	#NULL!	#NULL!	1	1	0	1	1.13086
228561	9	37	3	5	1	1	3	2	1	16	4	2	18	1	1	1	1	3	1	1		1	1	#NULL!	4	1	0	0	1	0	0	0	0	0	0	0	#NULL!	#NULL!	#NULL!	0.996503
312	6	43	3	6	2	1	5	1	1	22	7	3	26	1	1	1	1	3	1	1		1	1	#NULL!	4	1	#NULL!	#NULL!	#NULL!	#NULL!	#NULL!	#NULL!	#NULL!	#NULL!	#NULL!	1	1	0	4	0.338325
146	15	23	1	2	2	1	4	2	1	16	4	2	16	0	1	1	1	3	1	1		1	1	#NULL!	3	1	#NULL!	#NULL!	#NULL!	#NULL!	#NULL!	#NULL!	#NULL!	#NULL!	#NULL!	1	1	0	1	1.00576
136	15	49	3	7	2	1	3	3	2	14	8	3	16	0	1	1	1	3	1	1		1	1	#NULL!	3	1	#NULL!	#NULL!	#NULL!	#NULL!	#NULL!	#NULL!	#NULL!	#NULL!	#NULL!	1	1	0	2	1.01509
32	15	30	2	4	2	0	#NULL!	1	4	14	5	3	15	0	1	1	1	3	1	1		1	1	#NULL!	3	1	#NULL!	#NULL!	#NULL!	#NULL!	#NULL!	#NULL!	#NULL!	#NULL!	#NULL!	1	2	0	2	1.87861
200329	11	41	3	6	2	2	2	4	1	22	6	3	19	1	1	1	1	3	1	1		1	1	#NULL!	3	1	1	0	0	0	0	0	0	0	0	0	#NULL!	#NULL!	#NULL!	0.643496
200233	11	27	2	3	2	1	5	2	2	16	4	2	17	0	1	1	1	3	1	1		1	1	#NULL!	3	1	#NULL!	#NULL!	#NULL!	#NULL!	#NULL!	#NULL!	#NULL!	#NULL!	#NULL!	1	1	0	1	1.20484
200335	11	29	2	3	2	1	5	4	2	17	6	3	17	0	1	1	1	3	1	1		1	1	#NULL!	3	1	0	0	0	0	0	0	0	1	0	0	#NULL!	#NULL!	#NULL!	0.700567
224777	9	42	3	6	2	3	6	5	1	33	1	1	34	1	1	1	1	3	1	1		1	1	#NULL!	3	1	#NULL!	#NULL!	#NULL!	#NULL!	#NULL!	#NULL!	#NULL!	#NULL!	#NULL!	1	1	0	1	0.363336
229347	9	45	3	7	1	1	3	5	2	18	3	2	18	1	1	1	1	3	1	1		1	1	#NULL!	3	1	0	0	1	0	0	0	0	0	0	0	#NULL!	#NULL!	#NULL!	0.363178
318	6	34	2	4	2	2	10	2	4	22	3	2	23	1	1	1	1	3	1	1		1	1	#NULL!	3	1	#NULL!	#NULL!	#NULL!	#NULL!	#NULL!	#NULL!	#NULL!	#NULL!	#NULL!	1	1	0	4	0.449344
124755	6	27	2	3	2	0	#NULL!	3	1	18	4	2	18	1	1	1	1	3	1	1		1	1	#NULL!	3	1	0	0	0	0	0	0	0	1	0	0	#NULL!	#NULL!	#NULL!	2.247
94	19	26	2	3	1	2	5	5	1	21	2	1	24	1	1	1	1	3	1	1		1	1	#NULL!	2	1	#NULL!	#NULL!	#NULL!	#NULL!	#NULL!	#NULL!	#NULL!	#NULL!	#NULL!	1	1	1	1	1.61774
90	19	47	3	7	2	1	6	3	1	17	9	3	19	1	1	1	1	3	1	1		1	1	#NULL!	2	1	#NULL!	#NULL!	#NULL!	#NULL!	#NULL!	#NULL!	#NULL!	#NULL!	#NULL!	1	1	1	1	0.808255
129	15	30	2	4	2	1	3	3	5	15	5	3	18	1	1	1	1	3	1	1		1	1	#NULL!	2	1	#NULL!	#NULL!	#NULL!	#NULL!	#NULL!	#NULL!	#NULL!	#NULL!	#NULL!	1	1	0	1	0.733909
141	15	30	2	4	2	1	4	1	1	13	7	3	14	0	1	1	1	3	1	1		1	1	#NULL!	2	1	#NULL!	#NULL!	#NULL!	#NULL!	#NULL!	#NULL!	#NULL!	#NULL!	#NULL!	1	1	0	1	0.39666
200224	11	34	2	4	2	1	1	1	1	23	4	2	23	1	1	1	1	3	1	1		1	1	#NULL!	2	1	#NULL!	#NULL!	#NULL!	#NULL!	#NULL!	#NULL!	#NULL!	#NULL!	#NULL!	1	1	0	1	0.325303
200213	11	31	2	4	1	2	2	5	1	19	3	2	20	1	1	1	1	3	1	1		1	1	#NULL!	2	1	#NULL!	#NULL!	#NULL!	#NULL!	#NULL!	#NULL!	#NULL!	#NULL!	#NULL!	1	1	0	2	0.065152
200300	11	21	1	2	2	1	3	1	1	11	2	1	18	1	1	1	1	3	1	1		1	1	#NULL!	2	1	#NULL!	#NULL!	#NULL!	#NULL!	#NULL!	#NULL!	#NULL!	#NULL!	#NULL!	1	1	0	1	1.03843
200197	11	22	1	2	2	1	7	3	1	16	2	1	17	0	1	1	1	3	1	1		1	1	#NULL!	2	1	#NULL!	#NULL!	#NULL!	#NULL!	#NULL!	#NULL!	#NULL!	#NULL!	#NULL!	1	2	0	1	1.80905
200210	11	21	1	2	2	1	0	2	1	16	1	1	16	0	1	1	1	3	1	1		1	1	#NULL!	2	1	#NULL!	#NULL!	#NULL!	#NULL!	#NULL!	#NULL!	#NULL!	#NULL!	#NULL!	1	1	0	1	1.12118
224761	9	33	2	4	1	1	4	2	1	21	4	2	21	1	1	1	1	3	1	1		1	1	#NULL!	2	1	#NULL!	#NULL!	#NULL!	#NULL!	#NULL!	#NULL!	#NULL!	#NULL!	#NULL!	1	7	1	1	0.362735
224814	9	35	3	5	2	3	2	5	1	20	2	1	20	1	1	1	1	3	1	1		1	1	#NULL!	2	1	#NULL!	#NULL!	#NULL!	#NULL!	#NULL!	#NULL!	#NULL!	#NULL!	#NULL!	1	1	0	1	1.51482
224765	9	26	2	3	2	1	6	3	1	16	5	3	16	0	1	1	1	3	1	1		1	1	#NULL!	2	1	#NULL!	#NULL!	#NULL!	#NULL!	#NULL!	#NULL!	#NULL!	#NULL!	#NULL!	1	7	0	1	1.79776
264	8	39	3	5	1	1	6	2	1	16	10	3	18	1	1	1	1	3	1	1		1	1	#NULL!	2	1	#NULL!	#NULL!	#NULL!	#NULL!	#NULL!	#NULL!	#NULL!	#NULL!	#NULL!	1	1	0	2	0.148821
217	8	35	3	5	1	1	8	3	1	18	4	2	17	0	1	1	1	3	1	1		1	1	#NULL!	2	1	#NULL!	#NULL!	#NULL!	#NULL!	#NULL!	#NULL!	#NULL!	#NULL!	#NULL!	1	1	0	1	0.250206
314	6	38	3	5	2	0	#NULL!	1	1	20	10	3	23	1	1	1	1	3	1	1		1	1	#NULL!	2	1	#NULL!	#NULL!	#NULL!	#NULL!	#NULL!	#NULL!	#NULL!	#NULL!	#NULL!	1	1	1	1	0.365452
93	19	28	2	3	2	1	5	1	1	17	2	1	21	1	1	1	1	3	1	1		1	1	#NULL!	1	0	#NULL!	#NULL!	#NULL!	#NULL!	#NULL!	#NULL!	#NULL!	#NULL!	#NULL!	1	1	1	1	1.51981
472	19	48	3	7	2	2	2	5	1	21	8	3	18	1	1	1	1	3	1	1		1	1	#NULL!	1	0	0	0	0	0	0	0	0	1	0	0	#NULL!	#NULL!	#NULL!	0.63848
177	15	28	2	3	1	0	#NULL!	5	1	12	5	3	17	0	1	1	1	3	1	1		1	1	#NULL!	1	0	#NULL!	#NULL!	#NULL!	#NULL!	#NULL!	#NULL!	#NULL!	#NULL!	#NULL!	1	1	0	1	0.51722
200324	11	32	2	4	2	2	1	2	3	15	2	1	27	1	1	1	1	3	1	1		1	1	#NULL!	1	0	0	0	0	0	0	0	0	1	0	0	#NULL!	#NULL!	#NULL!	1.72219
200318	11	33	2	4	2	1	5	4	1	30	3	2	19	1	1	1	1	3	1	1		1	1	#NULL!	1	0	0	0	0	0	0	0	0	1	0	0	#NULL!	#NULL!	#NULL!	0.672092
200340	11	43	3	6	2	1	5	2	3	16	5	3	18	1	1	1	1	3	1	1		1	1	#NULL!	1	0	1	1	0	1	0	0	0	0	0	0	#NULL!	#NULL!	#NULL!	0.34166
200261	11	35	3	5	2	1	5	1	4	13	4	2	14	0	1	1	1	3	1	1		1	1	#NULL!	1	0	#NULL!	#NULL!	#NULL!	#NULL!	#NULL!	#NULL!	#NULL!	#NULL!	#NULL!	1	1	1	1	1.1338
105532	8	19	1	1	1	1	8	4	0	#NULL!	1	1	19	1	1	1	1	3	1	1		1	1	#NULL!	1	0	0	0	0	0	0	0	0	0	0	0	#NULL!	#NULL!	#NULL!	0.488996
246	8	36	3	5	1	2	2	4	1	16	6	3	18	1	1	1	1	3	1	1		1	1	#NULL!	1	0	#NULL!	#NULL!	#NULL!	#NULL!	#NULL!	#NULL!	#NULL!	#NULL!	#NULL!	1	1	0	1	1.15877
100955	8	38	3	5	2	1	6	1	1	17	8	3	16	0	1	1	1	3	1	1		1	1	#NULL!	1	0	0	0	0	0	0	0	0	0	0	0	#NULL!	#NULL!	#NULL!	1.91906
124752	6	18	1	1	2	1	6	1	0	#NULL!	1	1	18	1	1	1	1	3	1	1		1	1	#NULL!	1	0	1	1	0	0	0	0	0	0	0	0	#NULL!	#NULL!	#NULL!	0.097445
71	19	32	2	4	1	3	2	5	1	23	3	2	26	1	1	1	1	3	1	1		1	1	#NULL!	0	0	#NULL!	#NULL!	#NULL!	#NULL!	#NULL!	#NULL!	#NULL!	#NULL!	#NULL!	1	1	1	1	0.755134
477	19	26	2	3	1	1	4	3	0	#NULL!	4	2	16	0	1	1	1	3	1	1		1	1	#NULL!	0	0	0	0	0	0	0	0	0	1	0	0	#NULL!	#NULL!	#NULL!	0.720799
200204	11	19	1	1	1	2	2	5	1	18	1	1	19	1	1	1	1	3	1	1		1	1	#NULL!	0	0	#NULL!	#NULL!	#NULL!	#NULL!	#NULL!	#NULL!	#NULL!	#NULL!	#NULL!	1	1	0	2	0.433772
200236	11	47	3	7	2	1	7	3	3	22	7	3	19	1	1	1	1	3	1	1		1	1	#NULL!	0	0	#NULL!	#NULL!	#NULL!	#NULL!	#NULL!	#NULL!	#NULL!	#NULL!	#NULL!	1	1	0	1	0.033321
200208	11	21	1	2	1	2	3	5	1	17	2	1	18	1	1	1	1	3	1	1		1	1	#NULL!	0	0	#NULL!	#NULL!	#NULL!	#NULL!	#NULL!	#NULL!	#NULL!	#NULL!	#NULL!	1	1	0	1	0.293856
200225	11	20	1	2	2	0	#NULL!	4	2	19	1	1	17	0	1	1	1	3	1	1		1	1	#NULL!	0	0	#NULL!	#NULL!	#NULL!	#NULL!	#NULL!	#NULL!	#NULL!	#NULL!	#NULL!	1	1	0	3	0.930816
200248	11	23	1	2	2	1	3	5	5	14	2	1	15	0	1	1	1	3	1	1		1	1	#NULL!	0	0	#NULL!	#NULL!	#NULL!	#NULL!	#NULL!	#NULL!	#NULL!	#NULL!	#NULL!	1	1	1	1	0.789064
234	8	36	3	5	1	3	4	5	1	23	2	1	24	1	1	1	1	3	1	1		1	1	#NULL!	0	0	#NULL!	#NULL!	#NULL!	#NULL!	#NULL!	#NULL!	#NULL!	#NULL!	#NULL!	1	1	0	2	0.223362
88526	8	30	2	4	1	2	1	5	1	21	2	1	23	1	1	1	1	3	1	1		1	1	#NULL!	0	0	0	0	0	0	0	0	0	0	0	0	#NULL!	#NULL!	#NULL!	2.80344
222	8	26	2	3	1	1	8	4	1	21	4	2	20	1	1	1	1	3	1	1		1	1	#NULL!	0	0	#NULL!	#NULL!	#NULL!	#NULL!	#NULL!	#NULL!	#NULL!	#NULL!	#NULL!	1	1	0	1	4.56495
85716	8	26	2	3	2	2	3	4	1	18	2	1	19	1	1	1	1	3	1	1		1	1	#NULL!	0	0	0	0	0	0	0	0	0	0	0	0	#NULL!	#NULL!	#NULL!	1.13192
108018	8	34	2	4	2	1	6	3	1	19	3	2	19	1	1	1	1	3	1	1		1	1	#NULL!	0	0	0	0	0	0	0	0	0	0	0	0	#NULL!	#NULL!	#NULL!	1.01715
311	6	35	3	5	2	0	#NULL!	5	1	15	4	2	18	1	1	1	1	3	1	1		1	1	#NULL!	0	0	#NULL!	#NULL!	#NULL!	#NULL!	#NULL!	#NULL!	#NULL!	#NULL!	#NULL!	1	1	0	4	2.20495
54656	15	23	1	2	2	0	#NULL!	4	1	13	2	1	14	0	1	1	1	3	1	1		1	1	#NULL!	#NULL!	#NULL!	0	1	0	0	0	0	0	0	0	0	#NULL!	#NULL!	#NULL!	1.20028
224820	9	29	2	3	1	3	7	3	1	24	2	1	25	1	1	1	1	3	1	1		1	1	#NULL!	#NULL!	#NULL!	#NULL!	#NULL!	#NULL!	#NULL!	#NULL!	#NULL!	#NULL!	#NULL!	#NULL!	1	1	0	1	0.295645
424	1	40	3	6	1	0	#NULL!	5	2	17	7	3	18	1	1	1	1	3	1	1		1	1	#NULL!	4	1	#NULL!	#NULL!	#NULL!	#NULL!	#NULL!	#NULL!	#NULL!	#NULL!	#NULL!	1	1	#NULL!	1	1.19169
74216	10	27	2	3	2	0	#NULL!	3	1	14	5	3	15	0	1	1	1	3	1	#NULL!		1	#NULL!	#NULL!	98	#NULL!	0	0	1	0	0	0	0	0	0	0	#NULL!	#NULL!	#NULL!	0.46887
412	2	42	3	6	1	0	#NULL!	4	1	32	3	2	35	1	1	1	1	3	1	#NULL!		1	#NULL!	#NULL!	98	#NULL!	#NULL!	#NULL!	#NULL!	#NULL!	#NULL!	#NULL!	#NULL!	#NULL!	#NULL!	1	1	#NULL!	1	0.941469
379	2	40	3	6	1	0	#NULL!	3	0	#NULL!	2	1	29	1	1	1	1	3	1	#NULL!		1	#NULL!	#NULL!	98	#NULL!	#NULL!	#NULL!	#NULL!	#NULL!	#NULL!	#NULL!	#NULL!	#NULL!	#NULL!	1	1	#NULL!	1	0.854509
166592	2	31	2	4	2	0	#NULL!	3	0	#NULL!	1	1	27	1	1	1	1	3	1	#NULL!		1	#NULL!	#NULL!	98	#NULL!	0	0	0	1	0	0	0	0	0	0	#NULL!	#NULL!	#NULL!	0.700595
166590	2	40	3	6	2	0	#NULL!	2	0	#NULL!	1	1	27	1	1	1	1	3	1	#NULL!		1	#NULL!	#NULL!	98	#NULL!	0	1	0	0	0	0	0	0	0	0	#NULL!	#NULL!	#NULL!	0.686774
166574	2	36	3	5	1	0	#NULL!	3	2	26	3	2	27	1	1	1	1	3	1	#NULL!		1	#NULL!	#NULL!	98	#NULL!	0	0	1	0	0	0	0	0	0	0	#NULL!	#NULL!	#NULL!	0.854509
387	2	30	2	4	2	0	#NULL!	2	2	20	1	1	26	1	1	1	1	3	1	#NULL!		1	#NULL!	#NULL!	98	#NULL!	#NULL!	#NULL!	#NULL!	#NULL!	#NULL!	#NULL!	#NULL!	#NULL!	#NULL!	1	1	#NULL!	1	0.666897
14	2	44	3	6	2	0	#NULL!	1	1	19	5	3	25	1	1	1	1	3	1	#NULL!		1	#NULL!	#NULL!	98	#NULL!	#NULL!	#NULL!	#NULL!	#NULL!	#NULL!	#NULL!	#NULL!	#NULL!	#NULL!	1	7	0	1	0.8213
389	2	35	3	5	2	0	#NULL!	2	0	#NULL!	4	2	23	1	1	1	1	3	1	#NULL!		1	#NULL!	#NULL!	98	#NULL!	#NULL!	#NULL!	#NULL!	#NULL!	#NULL!	#NULL!	#NULL!	#NULL!	#NULL!	1	1	#NULL!	1	0.686774
166588	2	40	3	6	2	0	#NULL!	2	4	22	6	3	22	1	1	1	1	3	1	#NULL!		1	#NULL!	#NULL!	98	#NULL!	0	0	1	0	0	0	0	0	0	0	#NULL!	#NULL!	#NULL!	0.686774
166576	2	35	3	5	1	0	#NULL!	4	2	23	2	1	21	1	1	1	1	3	1	#NULL!		1	#NULL!	#NULL!	98	#NULL!	0	1	0	0	0	0	0	0	0	0	#NULL!	#NULL!	#NULL!	0.854509
166577	2	41	3	6	1	0	#NULL!	4	2	18	4	2	18	1	1	1	1	3	1	#NULL!		1	#NULL!	#NULL!	98	#NULL!	0	0	1	0	0	0	0	0	0	0	#NULL!	#NULL!	#NULL!	1.00608
391	2	23	1	2	2	0	#NULL!	3	1	16	3	2	17	0	1	1	1	3	1	#NULL!		1	#NULL!	#NULL!	98	#NULL!	#NULL!	#NULL!	#NULL!	#NULL!	#NULL!	#NULL!	#NULL!	#NULL!	#NULL!	1	1	#NULL!	1	1.07393
386	2	16	1	1	2	1	2	1	0	#NULL!	0	0	#NULL!	#NULL!	1	1	1	3	1	#NULL!		1	#NULL!	#NULL!	98	#NULL!	#NULL!	#NULL!	#NULL!	#NULL!	#NULL!	#NULL!	#NULL!	#NULL!	#NULL!	1	1	#NULL!	2	0.666897
166583	2	16	1	1	1	2	4	5	0	#NULL!	0	0	#NULL!	#NULL!	1	1	1	3	1	#NULL!		1	#NULL!	#NULL!	98	#NULL!	0	0	0	1	0	0	0	0	0	0	#NULL!	#NULL!	#NULL!	0.577073
166585	2	16	1	1	1	2	3	5	0	#NULL!	0	0	#NULL!	#NULL!	1	1	1	3	1	#NULL!		1	#NULL!	#NULL!	98	#NULL!	0	0	1	1	0	0	0	0	0	0	#NULL!	#NULL!	#NULL!	0.577073
166581	2	17	1	1	1	2	5	4	0	#NULL!	0	0	#NULL!	#NULL!	1	1	1	3	1	#NULL!		1	#NULL!	#NULL!	98	#NULL!	0	0	1	0	0	0	0	0	0	0	#NULL!	#NULL!	#NULL!	1.00608
166580	2	16	1	1	1	2	4	4	0	#NULL!	0	0	#NULL!	#NULL!	1	1	1	3	1	#NULL!		1	#NULL!	#NULL!	98	#NULL!	0	0	1	0	0	0	0	0	0	0	#NULL!	#NULL!	#NULL!	1.00608
166591	2	15	1	1	2	2	3	3	0	#NULL!	0	0	#NULL!	#NULL!	1	1	1	3	1	#NULL!		1	#NULL!	#NULL!	98	#NULL!	1	0	0	0	0	0	0	0	0	0	#NULL!	#NULL!	#NULL!	0.700595
199	10	27	2	3	2	0	#NULL!	2	1	16	4	2	19	1	1	1	1	3	1	#NULL!		1	#NULL!	#NULL!	90	3	#NULL!	#NULL!	#NULL!	#NULL!	#NULL!	#NULL!	#NULL!	#NULL!	#NULL!	1	1	0	1	1.23718
200	10	39	3	5	1	1	3	5	0	#NULL!	1	1	17	0	1	1	1	3	1	#NULL!		1	#NULL!	#NULL!	90	3	#NULL!	#NULL!	#NULL!	#NULL!	#NULL!	#NULL!	#NULL!	#NULL!	#NULL!	1	1	0	2	0.51608
198	10	27	2	3	2	0	#NULL!	4	1	14	2	1	15	0	1	1	1	3	1	#NULL!		1	#NULL!	#NULL!	90	3	#NULL!	#NULL!	#NULL!	#NULL!	#NULL!	#NULL!	#NULL!	#NULL!	#NULL!	1	1	0	1	1.04797
74217	10	36	3	5	2	0	#NULL!	1	1	13	6	3	13	0	1	1	1	3	1	#NULL!		1	#NULL!	#NULL!	90	3	1	1	0	0	0	0	0	0	0	0	#NULL!	#NULL!	#NULL!	2.00123
166579	2	30	2	4	1	0	#NULL!	4	2	15	5	3	14	0	1	1	1	3	1	#NULL!		1	#NULL!	#NULL!	90	3	0	0	1	0	0	0	0	0	0	0	#NULL!	#NULL!	#NULL!	1.00608
39	10	17	1	1	2	0	#NULL!	3	1	13	2	1	14	0	1	1	1	3	1	#NULL!		1	#NULL!	#NULL!	40	2	#NULL!	#NULL!	#NULL!	#NULL!	#NULL!	#NULL!	#NULL!	#NULL!	#NULL!	1	2	0	1	0.46887
382	2	23	1	2	2	0	#NULL!	3	1	20	1	1	20	1	1	1	1	3	1	#NULL!		1	#NULL!	#NULL!	17	2	#NULL!	#NULL!	#NULL!	#NULL!	#NULL!	#NULL!	#NULL!	#NULL!	#NULL!	1	1	#NULL!	1	0.599941
74215	10	30	2	4	2	0	#NULL!	3	1	16	4	2	16	0	1	1	1	3	1	#NULL!		1	#NULL!	#NULL!	10	2	0	0	1	0	0	0	0	0	0	0	#NULL!	#NULL!	#NULL!	1.15876
166594	2	27	2	3	2	2	1	3	1	22	2	1	23	1	1	1	1	3	1	#NULL!		1	#NULL!	#NULL!	10	2	0	1	0	0	0	0	1	0	0	0	#NULL!	#NULL!	#NULL!	1.0109
402	2	22	1	2	1	0	#NULL!	3	1	13	3	2	14	0	1	1	1	3	1	#NULL!		1	#NULL!	#NULL!	7	2	#NULL!	#NULL!	#NULL!	#NULL!	#NULL!	#NULL!	#NULL!	#NULL!	#NULL!	1	1	#NULL!	1	1.25162
383	2	34	2	4	1	2	2	5	1	21	3	2	26	1	1	1	1	3	1	#NULL!		1	#NULL!	#NULL!	5	1	#NULL!	#NULL!	#NULL!	#NULL!	#NULL!	#NULL!	#NULL!	#NULL!	#NULL!	1	1	#NULL!	1	1.39299
409	2	32	2	4	1	0	#NULL!	5	2	19	4	2	19	1	1	1	1	3	1	#NULL!		1	#NULL!	#NULL!	5	1	#NULL!	#NULL!	#NULL!	#NULL!	#NULL!	#NULL!	#NULL!	#NULL!	#NULL!	1	1	#NULL!	1	1.55275
385	2	28	2	3	1	2	3	5	1	17	3	2	17	0	1	1	1	3	1	#NULL!		1	#NULL!	#NULL!	3	1	#NULL!	#NULL!	#NULL!	#NULL!	#NULL!	#NULL!	#NULL!	#NULL!	#NULL!	1	1	#NULL!	2	1.56344
406	2	28	2	3	2	0	#NULL!	3	1	16	4	2	17	0	1	1	1	3	1	#NULL!		1	#NULL!	#NULL!	3	1	#NULL!	#NULL!	#NULL!	#NULL!	#NULL!	#NULL!	#NULL!	#NULL!	#NULL!	1	1	#NULL!	1	0.791581
12	2	45	3	7	2	0	#NULL!	2	1	18	8	3	19	1	1	1	1	3	1	#NULL!		1	#NULL!	#NULL!	2	1	#NULL!	#NULL!	#NULL!	#NULL!	#NULL!	#NULL!	#NULL!	#NULL!	#NULL!	1	7	0	1	1.0539
13	2	46	3	7	2	0	#NULL!	1	3	27	4	2	30	1	1	1	1	3	1	#NULL!		1	#NULL!	#NULL!	1	0	#NULL!	#NULL!	#NULL!	#NULL!	#NULL!	#NULL!	#NULL!	#NULL!	#NULL!	1	7	0	1	0.783928
9	10	17	1	1	2	0	#NULL!	2	0	#NULL!	0	0	#NULL!	#NULL!	1	1	1	3	1	#NULL!		1	#NULL!	#NULL!	0	0	#NULL!	#NULL!	#NULL!	#NULL!	#NULL!	#NULL!	#NULL!	#NULL!	#NULL!	1	7	1	1	0.451676
404	2	28	2	3	2	0	#NULL!	2	1	21	3	2	20	1	1	1	1	3	1	#NULL!		1	#NULL!	#NULL!	0	0	#NULL!	#NULL!	#NULL!	#NULL!	#NULL!	#NULL!	#NULL!	#NULL!	#NULL!	1	1	#NULL!	1	0.822889
405	2	18	1	1	2	1	6	3	1	16	1	1	17	0	1	1	1	3	1	#NULL!		1	#NULL!	#NULL!	0	0	#NULL!	#NULL!	#NULL!	#NULL!	#NULL!	#NULL!	#NULL!	#NULL!	#NULL!	1	1	#NULL!	1	0.835228
408	2	28	2	3	1	0	#NULL!	4	1	16	4	2	16	0	1	1	1	3	1	#NULL!		1	#NULL!	#NULL!	0	0	#NULL!	#NULL!	#NULL!	#NULL!	#NULL!	#NULL!	#NULL!	#NULL!	#NULL!	1	1	#NULL!	1	0.866078
407	2	31	2	4	1	0	#NULL!	3	1	15	6	3	15	0	1	1	1	3	1	#NULL!		1	#NULL!	#NULL!	0	0	#NULL!	#NULL!	#NULL!	#NULL!	#NULL!	#NULL!	#NULL!	#NULL!	#NULL!	1	1	#NULL!	1	0.866078
381	2	18	1	1	1	2	5	5	0	#NULL!	0	0	#NULL!	#NULL!	1	1	1	3	1	#NULL!		1	#NULL!	#NULL!	0	0	#NULL!	#NULL!	#NULL!	#NULL!	#NULL!	#NULL!	#NULL!	#NULL!	#NULL!	1	1	#NULL!	3	0.577073
166582	2	16	1	1	1	2	4	5	0	#NULL!	0	0	#NULL!	#NULL!	1	1	1	3	1	#NULL!		1	#NULL!	#NULL!	0	0	0	0	0	1	0	0	0	0	0	0	#NULL!	#NULL!	#NULL!	0.577073
380	2	26	2	3	1	0	#NULL!	5	0	#NULL!	0	0	#NULL!	#NULL!	1	1	1	3	1	#NULL!		1	#NULL!	#NULL!	0	0	#NULL!	#NULL!	#NULL!	#NULL!	#NULL!	#NULL!	#NULL!	#NULL!	#NULL!	1	1	#NULL!	3	0.577073
230089	13	29	2	3	1	3	0	5	0	#NULL!	1	1	24	1	1	1	#NULL!	#NULL!	#NULL!	9		#NULL!	#NULL!	#NULL!	#NULL!	#NULL!	#NULL!	#NULL!	#NULL!	#NULL!	#NULL!	#NULL!	#NULL!	#NULL!	#NULL!	1	#NULL!	0	2	0.179974
230087	13	28	2	3	2	0	#NULL!	4	1	12	3	2	21	1	1	1	#NULL!	#NULL!	#NULL!	9		#NULL!	#NULL!	#NULL!	#NULL!	#NULL!	1	0	0	0	0	0	0	0	0	0	#NULL!	#NULL!	#NULL!	0.877675
230088	13	28	2	3	2	0	#NULL!	1	1	19	3	2	20	1	1	1	#NULL!	#NULL!	#NULL!	9		#NULL!	#NULL!	#NULL!	#NULL!	#NULL!	1	1	0	0	0	0	0	0	0	0	#NULL!	#NULL!	#NULL!	1.69237
230090	13	20	1	2	2	0	#NULL!	4	1	14	3	2	13	0	1	1	#NULL!	#NULL!	#NULL!	9		#NULL!	#NULL!	#NULL!	#NULL!	#NULL!	0	0	0	0	0	0	0	0	0	0	#NULL!	#NULL!	#NULL!	1.59331
230091	13	18	1	1	1	2	4	4	0	#NULL!	0	0	#NULL!	#NULL!	1	1	#NULL!	#NULL!	#NULL!	9		#NULL!	#NULL!	#NULL!	#NULL!	#NULL!	1	1	0	0	0	0	0	0	0	0	#NULL!	#NULL!	#NULL!	0.248257
250	8	40	3	6	2	1	7	2	1	17	2	1	17	0	1	1	#NULL!	#NULL!	#NULL!	9		#NULL!	#NULL!	#NULL!	#NULL!	#NULL!	#NULL!	#NULL!	#NULL!	#NULL!	#NULL!	#NULL!	#NULL!	#NULL!	#NULL!	1	1	0	1	0.458276
445	19	40	3	6	2	1	7	2	4	10	10	3	13	0	1	1	0	6	0	3		#NULL!	#NULL!	#NULL!	98	#NULL!	0	0	0	0	0	0	1	0	0	0	#NULL!	#NULL!	#NULL!	0.817949
74257	10	30	2	4	1	0	#NULL!	5	1	17	5	3	18	1	1	1	0	1	0	3		#NULL!	#NULL!	#NULL!	98	#NULL!	1	0	0	0	0	0	0	0	0	0	#NULL!	#NULL!	#NULL!	0.339196
166633	2	45	3	7	2	0	#NULL!	3	2	37	3	2	38	1	1	1	0	1	0	3		#NULL!	#NULL!	#NULL!	98	#NULL!	0	0	1	0	0	0	0	0	0	0	#NULL!	#NULL!	#NULL!	0.686774
166630	2	38	3	5	1	0	#NULL!	5	1	15	4	2	27	1	1	1	0	2	0	3		#NULL!	#NULL!	#NULL!	98	#NULL!	1	0	0	0	0	0	0	0	0	0	#NULL!	#NULL!	#NULL!	0.941469
422	2	40	3	6	2	0	#NULL!	2	1	30	6	3	25	1	1	1	0	1	0	3		#NULL!	#NULL!	#NULL!	98	#NULL!	#NULL!	#NULL!	#NULL!	#NULL!	#NULL!	#NULL!	#NULL!	#NULL!	#NULL!	1	1	#NULL!	2	1.12726
397	2	40	3	6	2	0	#NULL!	3	0	#NULL!	2	1	22	1	1	1	0	1	0	3		#NULL!	#NULL!	#NULL!	98	#NULL!	#NULL!	#NULL!	#NULL!	#NULL!	#NULL!	#NULL!	#NULL!	#NULL!	#NULL!	1	1	#NULL!	1	0.829522
423	2	22	1	2	2	0	#NULL!	2	2	17	1	1	19	1	1	1	0	1	0	3		#NULL!	#NULL!	#NULL!	98	#NULL!	#NULL!	#NULL!	#NULL!	#NULL!	#NULL!	#NULL!	#NULL!	#NULL!	#NULL!	1	1	#NULL!	1	1.12726
415	2	25	2	3	1	0	#NULL!	5	1	18	3	2	19	1	1	1	0	1	0	3		#NULL!	#NULL!	#NULL!	98	#NULL!	#NULL!	#NULL!	#NULL!	#NULL!	#NULL!	#NULL!	#NULL!	#NULL!	#NULL!	1	1	#NULL!	2	1.17625
166634	2	37	3	5	2	0	#NULL!	2	0	#NULL!	6	3	19	1	1	1	0	1	0	3		#NULL!	#NULL!	#NULL!	98	#NULL!	1	0	0	0	0	0	0	0	0	0	#NULL!	#NULL!	#NULL!	0.686774
166638	2	25	2	3	2	0	#NULL!	4	2	18	2	1	18	1	1	1	0	2	0	3		#NULL!	#NULL!	#NULL!	98	#NULL!	0	0	1	1	0	0	0	0	0	0	#NULL!	#NULL!	#NULL!	0.700595
166626	2	20	1	2	1	0	#NULL!	4	1	14	1	1	17	0	1	1	0	2	0	3		#NULL!	#NULL!	#NULL!	98	#NULL!	1	0	0	0	0	0	0	0	0	0	#NULL!	#NULL!	#NULL!	1.02878
166637	2	35	3	5	2	0	#NULL!	4	0	#NULL!	5	3	13	0	1	1	0	1	0	3		#NULL!	#NULL!	#NULL!	98	#NULL!	0	0	1	0	0	0	0	0	0	0	#NULL!	#NULL!	#NULL!	0.700595
399	2	19	1	1	2	1	6	3	0	#NULL!	0	0	#NULL!	#NULL!	1	1	0	2	0	3		#NULL!	#NULL!	#NULL!	98	#NULL!	#NULL!	#NULL!	#NULL!	#NULL!	#NULL!	#NULL!	#NULL!	#NULL!	#NULL!	1	1	#NULL!	2	0.807996
396	2	17	1	1	2	2	3	2	0	#NULL!	0	0	#NULL!	#NULL!	1	1	0	1	0	3		#NULL!	#NULL!	#NULL!	98	#NULL!	#NULL!	#NULL!	#NULL!	#NULL!	#NULL!	#NULL!	#NULL!	#NULL!	#NULL!	1	1	#NULL!	2	0.72474
166609	2	16	1	1	1	2	4	5	0	#NULL!	0	0	#NULL!	#NULL!	1	1	0	2	0	3		#NULL!	#NULL!	#NULL!	98	#NULL!	0	0	0	1	0	0	0	0	0	0	#NULL!	#NULL!	#NULL!	0.577073
166639	2	19	1	1	2	0	#NULL!	4	0	#NULL!	0	0	#NULL!	#NULL!	1	1	0	2	0	3		#NULL!	#NULL!	#NULL!	98	#NULL!	0	0	0	1	0	0	0	0	0	0	#NULL!	#NULL!	#NULL!	0.705279
166631	2	15	1	1	2	2	4	4	0	#NULL!	0	0	#NULL!	#NULL!	1	1	0	1	0	3		#NULL!	#NULL!	#NULL!	98	#NULL!	0	0	1	0	0	0	0	0	0	0	#NULL!	#NULL!	#NULL!	0.72474
166640	2	48	3	7	1	0	#NULL!	4	1	10	0	0	#NULL!	#NULL!	1	1	0	2	0	3		#NULL!	#NULL!	#NULL!	98	#NULL!	0	0	1	0	0	0	0	0	0	0	#NULL!	#NULL!	#NULL!	0.773432
56	4	45	3	7	2	1	5	1	5	18	6	3	20	1	1	1	0	2	0	3		#NULL!	#NULL!	#NULL!	95	3	#NULL!	#NULL!	#NULL!	#NULL!	#NULL!	#NULL!	#NULL!	#NULL!	#NULL!	1	2	0	1	0.90784
75	19	21	1	2	1	1	7	4	0	#NULL!	0	0	#NULL!	#NULL!	1	1	0	2	0	3		#NULL!	#NULL!	#NULL!	90	3	#NULL!	#NULL!	#NULL!	#NULL!	#NULL!	#NULL!	#NULL!	#NULL!	#NULL!	1	1	1	2	1.42576
64	19	38	3	5	1	1	7	5	2	34	0	0	#NULL!	#NULL!	1	1	0	1	0	3		#NULL!	#NULL!	#NULL!	90	3	#NULL!	#NULL!	#NULL!	#NULL!	#NULL!	#NULL!	#NULL!	#NULL!	#NULL!	1	1	1	1	1.78926
2	15	29	2	3	1	2	6	5	1	15	4	2	16	0	1	1	0	1	0	3		#NULL!	#NULL!	#NULL!	90	3	#NULL!	#NULL!	#NULL!	#NULL!	#NULL!	#NULL!	#NULL!	#NULL!	#NULL!	1	9	9	9	0.667192
200256	11	42	3	6	2	2	3	2	0	#NULL!	1	1	21	1	1	1	0	2	0	3		#NULL!	#NULL!	#NULL!	90	3	#NULL!	#NULL!	#NULL!	#NULL!	#NULL!	#NULL!	#NULL!	#NULL!	#NULL!	1	1	0	3	0.366166
200203	11	20	1	2	2	1	6	1	1	19	1	1	20	1	1	1	0	6	0	3		#NULL!	#NULL!	#NULL!	90	3	#NULL!	#NULL!	#NULL!	#NULL!	#NULL!	#NULL!	#NULL!	#NULL!	#NULL!	1	1	0	1	1.27856
200229	11	37	3	5	2	1	4	3	1	16	4	2	19	1	1	1	0	8	0	3		#NULL!	#NULL!	#NULL!	90	3	#NULL!	#NULL!	#NULL!	#NULL!	#NULL!	#NULL!	#NULL!	#NULL!	#NULL!	1	1	1	1	0.493741
200313	11	40	3	6	1	1	8	5	1	16	3	2	18	1	1	1	0	1	0	3		#NULL!	#NULL!	#NULL!	90	3	0	0	0	0	0	0	0	0	1	0	#NULL!	#NULL!	#NULL!	0.315327
200302	11	32	2	4	1	1	7	5	1	15	4	2	16	0	1	1	0	8	0	3		#NULL!	#NULL!	#NULL!	90	3	#NULL!	#NULL!	#NULL!	#NULL!	#NULL!	#NULL!	#NULL!	#NULL!	#NULL!	1	1	0	1	2.17815
200227	11	32	2	4	2	1	5	1	1	15	5	3	16	0	1	1	0	6	0	3		#NULL!	#NULL!	#NULL!	90	3	#NULL!	#NULL!	#NULL!	#NULL!	#NULL!	#NULL!	#NULL!	#NULL!	#NULL!	1	1	0	2	1.20366
200207	11	30	2	4	2	1	4	1	3	11	5	3	13	0	1	1	0	8	0	3		#NULL!	#NULL!	#NULL!	90	3	#NULL!	#NULL!	#NULL!	#NULL!	#NULL!	#NULL!	#NULL!	#NULL!	#NULL!	1	1	0	1	1.77055
200332	11	17	1	1	2	1	5	1	1	15	0	0	#NULL!	#NULL!	1	1	0	8	0	3		#NULL!	#NULL!	#NULL!	90	3	0	0	0	1	0	0	0	0	0	0	#NULL!	#NULL!	#NULL!	0.594315
74255	10	45	3	7	2	0	#NULL!	3	1	18	5	3	20	1	1	1	0	1	0	3		#NULL!	#NULL!	#NULL!	90	3	1	1	0	0	0	0	0	0	0	0	#NULL!	#NULL!	#NULL!	1.66541
230	8	44	3	6	2	1	8	3	1	22	4	2	23	1	1	1	0	6	0	3		#NULL!	#NULL!	#NULL!	90	3	#NULL!	#NULL!	#NULL!	#NULL!	#NULL!	#NULL!	#NULL!	#NULL!	#NULL!	1	1	1	1	1.20659
214	8	30	2	4	2	0	#NULL!	1	1	19	4	2	21	1	1	1	0	6	0	3		#NULL!	#NULL!	#NULL!	90	3	#NULL!	#NULL!	#NULL!	#NULL!	#NULL!	#NULL!	#NULL!	#NULL!	#NULL!	1	1	0	1	0.627865
108320	8	22	1	2	2	1	7	2	2	19	1	1	19	1	1	1	0	1	0	3		#NULL!	#NULL!	#NULL!	90	3	0	0	0	0	0	0	0	0	0	0	#NULL!	#NULL!	#NULL!	1.24821
124766	6	28	2	3	1	3	0	5	1	17	2	1	18	1	1	1	0	1	0	3		#NULL!	#NULL!	#NULL!	90	3	0	1	0	0	0	0	1	0	0	0	#NULL!	#NULL!	#NULL!	0.449758
124763	6	18	1	1	2	1	2	3	0	#NULL!	0	0	#NULL!	#NULL!	1	1	0	6	0	3		#NULL!	#NULL!	#NULL!	90	3	0	0	0	0	0	0	0	1	0	0	#NULL!	#NULL!	#NULL!	1.51234
200260	11	43	3	6	1	2	4	5	3	18	2	1	20	1	1	1	0	6	0	3		#NULL!	#NULL!	#NULL!	60	3	#NULL!	#NULL!	#NULL!	#NULL!	#NULL!	#NULL!	#NULL!	#NULL!	#NULL!	1	1	0	1	0.248826
200325	11	28	2	3	2	2	3	3	1	18	2	1	18	1	1	1	0	6	0	3		#NULL!	#NULL!	#NULL!	60	3	0	0	0	0	0	0	1	0	0	0	#NULL!	#NULL!	#NULL!	1.44741
170	15	47	3	7	2	1	4	5	3	14	10	3	17	0	1	1	0	2	0	3		#NULL!	#NULL!	#NULL!	45	3	#NULL!	#NULL!	#NULL!	#NULL!	#NULL!	#NULL!	#NULL!	#NULL!	#NULL!	1	1	1	1	0.998304
200245	11	22	1	2	1	2	1	4	1	17	1	1	18	1	1	1	0	6	0	3		#NULL!	#NULL!	#NULL!	45	3	#NULL!	#NULL!	#NULL!	#NULL!	#NULL!	#NULL!	#NULL!	#NULL!	#NULL!	1	1	0	3	0.22562
224779	9	22	1	2	1	2	1	4	0	#NULL!	0	0	#NULL!	#NULL!	1	1	0	6	0	3		#NULL!	#NULL!	#NULL!	35	2	#NULL!	#NULL!	#NULL!	#NULL!	#NULL!	#NULL!	#NULL!	#NULL!	#NULL!	1	1	0	2	0.406738
62639	15	42	3	6	2	0	#NULL!	4	1	14	5	3	26	1	1	1	0	6	0	3		#NULL!	#NULL!	#NULL!	30	2	0	1	1	0	0	0	0	0	0	0	#NULL!	#NULL!	#NULL!	1.6876
153	15	42	3	6	1	1	5	5	2	13	6	3	18	1	1	1	0	2	0	3		#NULL!	#NULL!	#NULL!	30	2	#NULL!	#NULL!	#NULL!	#NULL!	#NULL!	#NULL!	#NULL!	#NULL!	#NULL!	1	1	1	1	1.01431
171	15	44	3	6	2	0	#NULL!	3	2	13	0	0	#NULL!	#NULL!	1	1	0	6	0	3		#NULL!	#NULL!	#NULL!	30	2	#NULL!	#NULL!	#NULL!	#NULL!	#NULL!	#NULL!	#NULL!	#NULL!	#NULL!	1	1	1	2	1.80868
200309	11	19	1	1	2	1	3	3	1	18	1	1	19	1	1	1	0	6	0	3		#NULL!	#NULL!	#NULL!	30	2	0	0	0	0	0	0	0	0	1	0	#NULL!	#NULL!	#NULL!	0.414252
200221	11	30	2	4	2	1	6	3	1	23	4	2	18	1	1	1	0	8	0	3		#NULL!	#NULL!	#NULL!	30	2	#NULL!	#NULL!	#NULL!	#NULL!	#NULL!	#NULL!	#NULL!	#NULL!	#NULL!	1	1	1	1	0.703779
231	8	49	3	7	2	2	2	5	1	20	4	2	18	1	1	1	0	6	0	3		#NULL!	#NULL!	#NULL!	30	2	#NULL!	#NULL!	#NULL!	#NULL!	#NULL!	#NULL!	#NULL!	#NULL!	#NULL!	1	1	0	1	1.14542
256	8	28	2	3	1	1	8	4	2	28	0	0	#NULL!	#NULL!	1	1	0	6	0	3		#NULL!	#NULL!	#NULL!	30	2	#NULL!	#NULL!	#NULL!	#NULL!	#NULL!	#NULL!	#NULL!	#NULL!	#NULL!	1	1	0	1	0.89196
356	5	20	1	2	1	1	6	3	0	#NULL!	0	0	#NULL!	#NULL!	1	1	0	1	0	3		#NULL!	#NULL!	#NULL!	30	2	#NULL!	#NULL!	#NULL!	#NULL!	#NULL!	#NULL!	#NULL!	#NULL!	#NULL!	1	1	#NULL!	1	1.25772
31	15	22	1	2	2	2	5	2	1	13	1	1	19	1	1	1	0	1	0	3		#NULL!	#NULL!	#NULL!	29	2	#NULL!	#NULL!	#NULL!	#NULL!	#NULL!	#NULL!	#NULL!	#NULL!	#NULL!	1	2	0	2	3.25138
11	2	40	3	6	2	0	#NULL!	1	1	13	7	3	19	1	1	1	0	1	0	3		#NULL!	#NULL!	#NULL!	15	2	#NULL!	#NULL!	#NULL!	#NULL!	#NULL!	#NULL!	#NULL!	#NULL!	#NULL!	1	7	0	1	0.822399
224766	9	36	3	5	1	3	2	4	1	28	3	2	29	1	1	1	0	1	0	3		#NULL!	#NULL!	#NULL!	14	2	#NULL!	#NULL!	#NULL!	#NULL!	#NULL!	#NULL!	#NULL!	#NULL!	#NULL!	1	7	0	1	1.42695
179	15	22	1	2	2	0	#NULL!	1	1	16	2	1	18	1	1	1	0	6	0	3		#NULL!	#NULL!	#NULL!	10	2	#NULL!	#NULL!	#NULL!	#NULL!	#NULL!	#NULL!	#NULL!	#NULL!	#NULL!	1	1	1	2	0.742103
224822	9	31	2	4	2	1	6	4	1	28	0	0	#NULL!	#NULL!	1	1	0	6	0	3		#NULL!	#NULL!	#NULL!	10	2	#NULL!	#NULL!	#NULL!	#NULL!	#NULL!	#NULL!	#NULL!	#NULL!	#NULL!	1	1	0	2	0.363336
117	17	23	1	2	2	1	7	4	1	20	1	1	22	1	1	1	0	6	0	3		#NULL!	#NULL!	#NULL!	9	2	#NULL!	#NULL!	#NULL!	#NULL!	#NULL!	#NULL!	#NULL!	#NULL!	#NULL!	1	1	#NULL!	1	1.91747
224821	9	32	2	4	1	0	#NULL!	5	0	#NULL!	0	0	#NULL!	#NULL!	1	1	0	1	0	3		#NULL!	#NULL!	#NULL!	9	2	#NULL!	#NULL!	#NULL!	#NULL!	#NULL!	#NULL!	#NULL!	#NULL!	#NULL!	1	1	0	3	0.738032
23	15	34	2	4	2	0	#NULL!	1	1	19	1	1	27	1	1	1	0	6	0	3		#NULL!	#NULL!	#NULL!	7	2	#NULL!	#NULL!	#NULL!	#NULL!	#NULL!	#NULL!	#NULL!	#NULL!	#NULL!	1	2	0	1	0.665737
200263	11	19	1	1	2	1	7	2	1	17	0	0	#NULL!	#NULL!	1	1	0	1	0	3		#NULL!	#NULL!	#NULL!	7	2	#NULL!	#NULL!	#NULL!	#NULL!	#NULL!	#NULL!	#NULL!	#NULL!	#NULL!	1	1	0	1	0.93965
224780	9	22	1	2	1	1	6	4	0	#NULL!	0	0	#NULL!	#NULL!	1	1	0	2	0	3		#NULL!	#NULL!	#NULL!	7	2	#NULL!	#NULL!	#NULL!	#NULL!	#NULL!	#NULL!	#NULL!	#NULL!	#NULL!	1	1	1	1	0.287053
224760	9	32	2	4	1	3	1	2	0	#NULL!	0	0	#NULL!	#NULL!	1	1	0	6	0	3		#NULL!	#NULL!	#NULL!	7	2	#NULL!	#NULL!	#NULL!	#NULL!	#NULL!	#NULL!	#NULL!	#NULL!	#NULL!	1	7	1	1	0.307119
263	8	39	3	5	2	1	7	3	1	24	5	3	23	1	1	1	0	6	0	3		#NULL!	#NULL!	#NULL!	7	2	#NULL!	#NULL!	#NULL!	#NULL!	#NULL!	#NULL!	#NULL!	#NULL!	#NULL!	1	1	0	1	0.97691
360	5	40	3	6	1	2	5	5	5	20	4	2	21	1	1	1	0	2	0	3		#NULL!	#NULL!	#NULL!	7	2	#NULL!	#NULL!	#NULL!	#NULL!	#NULL!	#NULL!	#NULL!	#NULL!	#NULL!	1	1	#NULL!	1	1.4886
140400	5	36	3	5	1	1	1	3	1	15	6	3	15	0	1	1	0	2	0	3		#NULL!	#NULL!	#NULL!	7	2	0	0	1	0	0	0	0	0	0	0	#NULL!	#NULL!	#NULL!	0.674087
369	4	30	2	4	1	3	0	3	5	16	1	1	24	1	1	1	0	2	0	3		#NULL!	#NULL!	#NULL!	7	2	#NULL!	#NULL!	#NULL!	#NULL!	#NULL!	#NULL!	#NULL!	#NULL!	#NULL!	1	1	#NULL!	1	0.225876
57	4	35	3	5	2	0	#NULL!	1	0	#NULL!	0	0	#NULL!	#NULL!	1	1	0	1	0	3		#NULL!	#NULL!	#NULL!	7	2	#NULL!	#NULL!	#NULL!	#NULL!	#NULL!	#NULL!	#NULL!	#NULL!	#NULL!	1	2	0	1	0.230745
224768	9	41	3	6	2	0	#NULL!	1	1	23	9	3	23	1	1	1	0	6	0	3		#NULL!	#NULL!	#NULL!	6	1	#NULL!	#NULL!	#NULL!	#NULL!	#NULL!	#NULL!	#NULL!	#NULL!	#NULL!	1	7	0	1	0.991399
166601	2	20	1	2	2	0	#NULL!	1	0	#NULL!	0	0	#NULL!	#NULL!	1	1	0	2	0	3		#NULL!	#NULL!	#NULL!	6	1	1	0	0	0	0	0	0	0	0	0	#NULL!	#NULL!	#NULL!	0.529452
447	19	16	1	1	2	1	2	2	0	#NULL!	0	0	#NULL!	#NULL!	1	1	0	1	0	3		#NULL!	#NULL!	#NULL!	5	1	0	0	0	0	0	0	1	0	0	0	#NULL!	#NULL!	#NULL!	0.72249
200209	11	22	1	2	2	1	4	2	1	16	2	1	18	1	1	1	0	6	0	3		#NULL!	#NULL!	#NULL!	5	1	#NULL!	#NULL!	#NULL!	#NULL!	#NULL!	#NULL!	#NULL!	#NULL!	#NULL!	1	1	0	1	0.415255
200228	11	18	1	1	2	1	7	4	0	#NULL!	0	0	#NULL!	#NULL!	1	1	0	8	0	3		#NULL!	#NULL!	#NULL!	5	1	#NULL!	#NULL!	#NULL!	#NULL!	#NULL!	#NULL!	#NULL!	#NULL!	#NULL!	1	1	1	1	0.637472
200254	11	26	2	3	2	1	3	4	0	#NULL!	0	0	#NULL!	#NULL!	1	1	0	8	0	3		#NULL!	#NULL!	#NULL!	5	1	#NULL!	#NULL!	#NULL!	#NULL!	#NULL!	#NULL!	#NULL!	#NULL!	#NULL!	1	1	0	1	1.14715
211	10	30	2	4	2	0	#NULL!	2	1	15	5	3	15	0	1	1	0	1	0	3		#NULL!	#NULL!	#NULL!	5	1	#NULL!	#NULL!	#NULL!	#NULL!	#NULL!	#NULL!	#NULL!	#NULL!	#NULL!	1	1	0	1	1.64484
41	8	48	3	7	2	1	5	2	1	15	4	2	17	0	1	1	0	1	0	3		#NULL!	#NULL!	#NULL!	5	1	#NULL!	#NULL!	#NULL!	#NULL!	#NULL!	#NULL!	#NULL!	#NULL!	#NULL!	1	2	1	1	0.813025
361	5	25	2	3	2	2	5	2	0	#NULL!	2	1	24	1	1	1	0	1	0	3		#NULL!	#NULL!	#NULL!	5	1	#NULL!	#NULL!	#NULL!	#NULL!	#NULL!	#NULL!	#NULL!	#NULL!	#NULL!	1	1	#NULL!	1	0.886124
392	2	37	3	5	2	0	#NULL!	2	1	26	1	1	28	1	1	1	0	2	0	3		#NULL!	#NULL!	#NULL!	5	1	#NULL!	#NULL!	#NULL!	#NULL!	#NULL!	#NULL!	#NULL!	#NULL!	#NULL!	1	1	#NULL!	1	0.985013
166642	2	34	2	4	2	0	#NULL!	2	1	15	6	3	18	1	1	1	0	1	0	3		#NULL!	#NULL!	#NULL!	5	1	0	0	0	1	1	0	0	0	0	0	#NULL!	#NULL!	#NULL!	0.464434
200269	11	28	2	3	2	0	#NULL!	1	1	17	3	2	18	1	1	1	0	8	0	3		#NULL!	#NULL!	#NULL!	4	1	#NULL!	#NULL!	#NULL!	#NULL!	#NULL!	#NULL!	#NULL!	#NULL!	#NULL!	1	1	0	1	0.749876
200264	11	35	3	5	2	1	5	1	1	15	5	3	17	0	1	1	0	6	0	3		#NULL!	#NULL!	#NULL!	4	1	#NULL!	#NULL!	#NULL!	#NULL!	#NULL!	#NULL!	#NULL!	#NULL!	#NULL!	1	1	0	1	1.09654
210	10	38	3	5	1	1	2	5	1	17	6	3	19	1	1	1	0	1	0	3		#NULL!	#NULL!	#NULL!	4	1	#NULL!	#NULL!	#NULL!	#NULL!	#NULL!	#NULL!	#NULL!	#NULL!	#NULL!	1	1	0	1	0.538784
224758	9	44	3	6	2	0	#NULL!	1	1	25	11	3	23	1	1	1	0	2	0	3		#NULL!	#NULL!	#NULL!	4	1	#NULL!	#NULL!	#NULL!	#NULL!	#NULL!	#NULL!	#NULL!	#NULL!	#NULL!	1	7	1	1	0.554205
200278	11	32	2	4	2	1	8	5	4	19	1	1	25	1	1	1	0	8	0	3		#NULL!	#NULL!	#NULL!	3	1	#NULL!	#NULL!	#NULL!	#NULL!	#NULL!	#NULL!	#NULL!	#NULL!	#NULL!	1	1	0	1	0.502545
200201	11	21	1	2	2	1	6	3	0	#NULL!	0	0	#NULL!	#NULL!	1	1	0	6	0	3		#NULL!	#NULL!	#NULL!	3	1	#NULL!	#NULL!	#NULL!	#NULL!	#NULL!	#NULL!	#NULL!	#NULL!	#NULL!	1	2	0	2	1.51059
200320	11	26	2	3	2	1	6	2	1	18	0	0	#NULL!	#NULL!	1	1	0	8	0	3		#NULL!	#NULL!	#NULL!	3	1	0	0	0	0	0	0	0	1	0	0	#NULL!	#NULL!	#NULL!	0.378807
74254	10	38	3	5	1	0	#NULL!	4	1	14	6	3	22	1	1	1	0	1	0	3		#NULL!	#NULL!	#NULL!	3	1	0	0	1	0	0	0	0	0	0	0	#NULL!	#NULL!	#NULL!	1.04476
224808	9	28	2	3	1	3	3	5	1	24	2	1	25	1	1	1	0	1	0	3		#NULL!	#NULL!	#NULL!	3	1	#NULL!	#NULL!	#NULL!	#NULL!	#NULL!	#NULL!	#NULL!	#NULL!	#NULL!	1	1	1	1	1.35937
224786	9	49	3	7	1	0	#NULL!	2	1	15	11	3	22	1	1	1	0	1	0	3		#NULL!	#NULL!	#NULL!	3	1	#NULL!	#NULL!	#NULL!	#NULL!	#NULL!	#NULL!	#NULL!	#NULL!	#NULL!	1	1	1	1	0.352537
224757	9	15	1	1	1	1	7	1	1	14	1	1	15	0	1	1	0	1	0	3		#NULL!	#NULL!	#NULL!	3	1	#NULL!	#NULL!	#NULL!	#NULL!	#NULL!	#NULL!	#NULL!	#NULL!	#NULL!	1	2	1	1	0.273598
228952	9	21	1	2	1	1	6	4	0	#NULL!	0	0	#NULL!	#NULL!	1	1	0	6	0	3		#NULL!	#NULL!	#NULL!	3	1	0	0	1	0	0	0	0	0	0	0	#NULL!	#NULL!	#NULL!	0.789512
224816	9	31	2	4	1	3	2	5	1	29	0	0	#NULL!	#NULL!	1	1	0	6	0	3		#NULL!	#NULL!	#NULL!	3	1	#NULL!	#NULL!	#NULL!	#NULL!	#NULL!	#NULL!	#NULL!	#NULL!	#NULL!	1	1	0	1	0.986021
42	8	28	1	1	2	1	7	4	0	#NULL!	0	0	#NULL!	#NULL!	1	1	0	6	0	3		#NULL!	#NULL!	#NULL!	3	1	#NULL!	#NULL!	#NULL!	#NULL!	#NULL!	#NULL!	#NULL!	#NULL!	#NULL!	1	2	0	1	0.4899
332	6	19	1	1	2	1	4	4	4	18	0	0	#NULL!	#NULL!	1	1	0	1	0	3		#NULL!	#NULL!	#NULL!	3	1	#NULL!	#NULL!	#NULL!	#NULL!	#NULL!	#NULL!	#NULL!	#NULL!	#NULL!	1	1	0	4	1.30343
124765	6	20	1	2	1	1	3	5	0	#NULL!	0	0	#NULL!	#NULL!	1	1	0	1	0	3		#NULL!	#NULL!	#NULL!	3	1	0	0	1	0	0	0	0	0	0	0	#NULL!	#NULL!	#NULL!	0.434511
166623	2	40	3	6	1	1	6	4	0	#NULL!	0	0	#NULL!	#NULL!	1	1	0	1	0	3		#NULL!	#NULL!	#NULL!	3	1	0	0	0	0	0	0	1	0	0	0	#NULL!	#NULL!	#NULL!	1.1384
430	1	37	3	5	2	0	#NULL!	3	1	21	5	3	22	1	1	1	0	2	0	3		#NULL!	#NULL!	#NULL!	3	1	#NULL!	#NULL!	#NULL!	#NULL!	#NULL!	#NULL!	#NULL!	#NULL!	#NULL!	1	1	#NULL!	1	1.13405
200327	11	19	1	1	2	1	8	2	1	17	1	1	18	1	1	1	0	8	0	3		#NULL!	#NULL!	#NULL!	2	1	0	0	0	0	0	1	0	1	0	0	#NULL!	#NULL!	#NULL!	1.20366
74256	10	40	3	6	2	0	#NULL!	3	1	16	6	3	20	1	1	1	0	1	0	3		#NULL!	#NULL!	#NULL!	2	1	0	1	0	1	0	0	0	0	0	0	#NULL!	#NULL!	#NULL!	0.53036
224809	9	25	2	3	1	2	7	5	1	19	3	2	19	1	1	1	0	1	0	3		#NULL!	#NULL!	#NULL!	2	1	#NULL!	#NULL!	#NULL!	#NULL!	#NULL!	#NULL!	#NULL!	#NULL!	#NULL!	1	1	1	1	2.14141
225106	9	18	1	1	1	2	4	4	0	#NULL!	0	0	#NULL!	#NULL!	1	1	0	6	0	3		#NULL!	#NULL!	#NULL!	2	1	0	0	0	0	0	0	0	1	0	0	#NULL!	#NULL!	#NULL!	0.362735
224782	9	24	1	2	1	3	2	3	0	#NULL!	0	0	#NULL!	#NULL!	1	1	0	6	0	3		#NULL!	#NULL!	#NULL!	2	1	#NULL!	#NULL!	#NULL!	#NULL!	#NULL!	#NULL!	#NULL!	#NULL!	#NULL!	1	1	1	1	0.535534
225	8	23	1	2	1	2	3	4	1	21	1	1	23	1	1	1	0	6	0	3		#NULL!	#NULL!	#NULL!	2	1	#NULL!	#NULL!	#NULL!	#NULL!	#NULL!	#NULL!	#NULL!	#NULL!	#NULL!	1	1	0	1	0.553585
235	8	21	1	2	1	2	4	4	1	20	1	1	17	0	1	1	0	1	0	3		#NULL!	#NULL!	#NULL!	2	1	#NULL!	#NULL!	#NULL!	#NULL!	#NULL!	#NULL!	#NULL!	#NULL!	#NULL!	1	1	0	1	0.258108
328	6	35	3	5	2	0	#NULL!	3	1	17	3	2	20	1	1	1	0	6	0	3		#NULL!	#NULL!	#NULL!	2	1	#NULL!	#NULL!	#NULL!	#NULL!	#NULL!	#NULL!	#NULL!	#NULL!	#NULL!	1	1	0	4	0.033844
331	6	15	1	1	2	1	6	1	1	14	0	0	#NULL!	#NULL!	1	1	0	1	0	3		#NULL!	#NULL!	#NULL!	2	1	#NULL!	#NULL!	#NULL!	#NULL!	#NULL!	#NULL!	#NULL!	#NULL!	#NULL!	1	1	1	1	0.049099
359	5	39	3	5	1	2	3	4	3	14	5	3	15	0	1	1	0	2	0	3		#NULL!	#NULL!	#NULL!	2	1	#NULL!	#NULL!	#NULL!	#NULL!	#NULL!	#NULL!	#NULL!	#NULL!	#NULL!	1	1	#NULL!	1	1.68029
166636	2	15	1	1	2	1	6	1	0	#NULL!	0	0	#NULL!	#NULL!	1	1	0	2	0	3		#NULL!	#NULL!	#NULL!	2	1	1	1	0	0	0	0	0	0	0	0	#NULL!	#NULL!	#NULL!	0.829522
15	2	20	1	2	1	0	#NULL!	4	5	18	0	0	#NULL!	#NULL!	1	1	0	1	0	3		#NULL!	#NULL!	#NULL!	2	1	#NULL!	#NULL!	#NULL!	#NULL!	#NULL!	#NULL!	#NULL!	#NULL!	#NULL!	1	7	0	1	1.26371
446	19	34	2	4	1	1	1	2	1	16	9	3	17	0	1	1	0	6	0	3		#NULL!	#NULL!	#NULL!	1	0	0	0	0	0	0	0	0	1	0	0	#NULL!	#NULL!	#NULL!	0.477254
200230	11	36	3	5	2	1	4	3	1	20	1	1	23	1	1	1	0	6	0	3		#NULL!	#NULL!	#NULL!	1	0	#NULL!	#NULL!	#NULL!	#NULL!	#NULL!	#NULL!	#NULL!	#NULL!	#NULL!	1	1	1	1	0.690686
200255	11	38	3	5	2	0	#NULL!	2	1	19	4	2	17	0	1	1	0	8	0	3		#NULL!	#NULL!	#NULL!	1	0	#NULL!	#NULL!	#NULL!	#NULL!	#NULL!	#NULL!	#NULL!	#NULL!	#NULL!	1	1	0	1	1.09945
200200	11	19	1	1	2	1	3	2	1	16	1	1	16	0	1	1	0	6	0	3		#NULL!	#NULL!	#NULL!	1	0	#NULL!	#NULL!	#NULL!	#NULL!	#NULL!	#NULL!	#NULL!	#NULL!	#NULL!	1	2	0	1	1.55204
212	10	22	1	2	2	0	#NULL!	3	1	15	1	1	19	1	1	1	0	1	0	3		#NULL!	#NULL!	#NULL!	1	0	#NULL!	#NULL!	#NULL!	#NULL!	#NULL!	#NULL!	#NULL!	#NULL!	#NULL!	1	1	0	2	1.01235
224811	9	38	3	5	2	2	1	5	1	16	6	3	20	1	1	1	0	6	0	3		#NULL!	#NULL!	#NULL!	1	0	#NULL!	#NULL!	#NULL!	#NULL!	#NULL!	#NULL!	#NULL!	#NULL!	#NULL!	1	1	1	1	0.748216
224764	9	47	3	7	1	0	#NULL!	2	4	15	9	3	15	0	1	1	0	6	0	3		#NULL!	#NULL!	#NULL!	1	0	#NULL!	#NULL!	#NULL!	#NULL!	#NULL!	#NULL!	#NULL!	#NULL!	#NULL!	1	7	1	1	0.423546
140401	5	16	1	1	1	2	3	3	0	#NULL!	0	0	#NULL!	#NULL!	1	1	0	1	0	3		#NULL!	#NULL!	#NULL!	1	0	0	0	0	0	0	0	1	0	0	0	#NULL!	#NULL!	#NULL!	1.25772
370	4	25	2	3	2	0	#NULL!	1	2	12	4	2	16	0	1	1	0	1	0	3		#NULL!	#NULL!	#NULL!	1	0	#NULL!	#NULL!	#NULL!	#NULL!	#NULL!	#NULL!	#NULL!	#NULL!	#NULL!	1	1	#NULL!	1	0.814335
166643	2	25	2	3	1	0	#NULL!	2	1	23	1	1	25	1	1	1	0	1	0	3		#NULL!	#NULL!	#NULL!	1	0	1	0	0	0	0	0	0	0	0	0	#NULL!	#NULL!	#NULL!	1.22669
121	15	24	1	2	1	3	1	5	1	21	0	0	#NULL!	#NULL!	1	1	0	1	0	3		#NULL!	#NULL!	#NULL!	0	0	#NULL!	#NULL!	#NULL!	#NULL!	#NULL!	#NULL!	#NULL!	#NULL!	#NULL!	1	1	0	2	1.9768
200202	11	24	1	2	2	1	7	3	1	21	1	1	22	1	1	1	0	2	0	3		#NULL!	#NULL!	#NULL!	0	0	#NULL!	#NULL!	#NULL!	#NULL!	#NULL!	#NULL!	#NULL!	#NULL!	#NULL!	1	2	0	3	0.334826
200333	11	32	2	4	1	1	7	3	0	#NULL!	4	2	19	1	1	1	0	8	0	3		#NULL!	#NULL!	#NULL!	0	0	1	0	0	0	0	0	0	0	0	0	#NULL!	#NULL!	#NULL!	0.281195
200266	11	24	1	2	2	1	3	1	1	16	3	2	18	1	1	1	0	8	0	3		#NULL!	#NULL!	#NULL!	0	0	#NULL!	#NULL!	#NULL!	#NULL!	#NULL!	#NULL!	#NULL!	#NULL!	#NULL!	1	1	0	2	1.20905
200274	11	17	1	1	2	2	2	4	0	#NULL!	0	0	#NULL!	#NULL!	1	1	0	8	0	3		#NULL!	#NULL!	#NULL!	0	0	#NULL!	#NULL!	#NULL!	#NULL!	#NULL!	#NULL!	#NULL!	#NULL!	#NULL!	1	1	0	1	0.954645
200308	11	15	1	1	2	1	7	1	0	#NULL!	0	0	#NULL!	#NULL!	1	1	0	8	0	3		#NULL!	#NULL!	#NULL!	0	0	0	0	0	0	0	0	0	0	1	0	#NULL!	#NULL!	#NULL!	1.29594
216	8	25	2	3	1	1	8	4	1	13	4	2	17	0	1	1	0	1	0	3		#NULL!	#NULL!	#NULL!	0	0	#NULL!	#NULL!	#NULL!	#NULL!	#NULL!	#NULL!	#NULL!	#NULL!	#NULL!	1	1	0	1	0.259711
124764	6	21	1	2	2	0	#NULL!	1	1	17	2	1	18	1	1	1	0	1	0	3		#NULL!	#NULL!	#NULL!	0	0	0	0	1	0	0	0	0	0	0	0	#NULL!	#NULL!	#NULL!	0.422335
330	6	48	3	7	2	1	2	4	1	14	7	3	16	0	1	1	0	2	0	3		#NULL!	#NULL!	#NULL!	0	0	#NULL!	#NULL!	#NULL!	#NULL!	#NULL!	#NULL!	#NULL!	#NULL!	#NULL!	1	1	0	4	1.76555
326	6	34	2	4	1	2	9	5	5	13	3	2	15	0	1	1	0	6	0	3		#NULL!	#NULL!	#NULL!	0	0	#NULL!	#NULL!	#NULL!	#NULL!	#NULL!	#NULL!	#NULL!	#NULL!	#NULL!	1	1	0	4	0.198364
329	6	19	1	1	2	1	3	2	1	15	0	0	#NULL!	#NULL!	1	1	0	6	0	3		#NULL!	#NULL!	#NULL!	0	0	#NULL!	#NULL!	#NULL!	#NULL!	#NULL!	#NULL!	#NULL!	#NULL!	#NULL!	1	1	0	4	0.81683
327	6	22	1	2	1	2	0	5	0	#NULL!	0	0	#NULL!	#NULL!	1	1	0	6	0	3		#NULL!	#NULL!	#NULL!	0	0	#NULL!	#NULL!	#NULL!	#NULL!	#NULL!	#NULL!	#NULL!	#NULL!	#NULL!	1	1	0	4	0.413516
413	2	39	3	5	1	0	#NULL!	1	1	22	2	1	24	1	1	1	0	2	0	3		#NULL!	#NULL!	#NULL!	0	0	#NULL!	#NULL!	#NULL!	#NULL!	#NULL!	#NULL!	#NULL!	#NULL!	#NULL!	1	1	#NULL!	2	0.654051
166599	2	40	3	6	1	0	#NULL!	1	1	23	2	1	19	1	1	1	0	1	0	3		#NULL!	#NULL!	#NULL!	0	0	0	0	1	0	0	0	0	0	0	0	#NULL!	#NULL!	#NULL!	0.654051
166644	2	26	2	3	2	0	#NULL!	3	1	14	4	2	16	0	1	1	0	2	0	3		#NULL!	#NULL!	#NULL!	0	0	0	0	1	1	0	0	0	0	0	0	#NULL!	#NULL!	#NULL!	0.866215
166606	2	28	2	3	2	0	#NULL!	1	1	15	4	2	16	0	1	1	0	1	0	3		#NULL!	#NULL!	#NULL!	0	0	0	0	1	1	0	0	0	0	0	0	#NULL!	#NULL!	#NULL!	0.822399
166600	2	23	1	2	2	0	#NULL!	2	1	11	5	3	12	0	1	1	0	2	0	3		#NULL!	#NULL!	#NULL!	0	0	0	0	1	0	0	0	0	0	0	0	#NULL!	#NULL!	#NULL!	0.529452
5	15	46	3	7	1	1	6	4	5	15	3	2	15	0	1	1	0	8	0	3		#NULL!	#NULL!	#NULL!	#NULL!	#NULL!	#NULL!	#NULL!	#NULL!	#NULL!	#NULL!	#NULL!	#NULL!	#NULL!	#NULL!	1	7	0	3	1.70261
228858	9	21	1	2	1	2	6	2	1	13	0	0	#NULL!	#NULL!	1	1	0	6	0	3		#NULL!	#NULL!	#NULL!	#NULL!	#NULL!	1	0	0	0	0	0	0	0	0	0	#NULL!	#NULL!	#NULL!	1.84457
426	1	38	3	5	2	0	#NULL!	2	1	15	10	3	16	0	1	1	0	2	0	3		#NULL!	#NULL!	#NULL!	#NULL!	#NULL!	#NULL!	#NULL!	#NULL!	#NULL!	#NULL!	#NULL!	#NULL!	#NULL!	#NULL!	1	1	#NULL!	2	0.626711
16958	18	49	3	7	2	1	7	4	0	#NULL!	1	1	31	1	1	1	0	7	0	3		#NULL!	#NULL!	#NULL!	#NULL!	#NULL!	#NULL!	#NULL!	#NULL!	#NULL!	#NULL!	#NULL!	#NULL!	#NULL!	#NULL!	1	1	1	1	1.1008
16845	18	44	3	6	1	1	5	4	3	21	1	1	28	1	1	1	0	7	0	3		#NULL!	#NULL!	#NULL!	#NULL!	#NULL!	#NULL!	#NULL!	#NULL!	#NULL!	#NULL!	#NULL!	#NULL!	#NULL!	#NULL!	1	1	1	2	1.53761
17034	18	44	3	6	2	1	4	3	5	24	3	2	27	1	1	1	0	7	0	3		#NULL!	#NULL!	#NULL!	#NULL!	#NULL!	0	0	0	0	0	0	0	0	0	0	#NULL!	#NULL!	#NULL!	0.776063
16962	18	29	2	3	2	1	2	2	3	23	2	1	24	1	1	1	0	7	0	3		#NULL!	#NULL!	#NULL!	#NULL!	#NULL!	#NULL!	#NULL!	#NULL!	#NULL!	#NULL!	#NULL!	#NULL!	#NULL!	#NULL!	1	1	1	1	1.17489
17037	18	42	3	6	2	0	#NULL!	4	4	22	8	3	23	1	1	1	0	7	0	3		#NULL!	#NULL!	#NULL!	#NULL!	#NULL!	0	0	0	0	0	0	0	0	0	0	#NULL!	#NULL!	#NULL!	0.872267
16942	18	23	1	2	1	2	4	4	0	#NULL!	1	1	22	1	1	1	0	7	0	3		#NULL!	#NULL!	#NULL!	#NULL!	#NULL!	#NULL!	#NULL!	#NULL!	#NULL!	#NULL!	#NULL!	#NULL!	#NULL!	#NULL!	1	1	1	1	0.730316
16965	18	24	1	2	1	2	2	5	1	20	1	1	22	1	1	1	0	7	0	3		#NULL!	#NULL!	#NULL!	#NULL!	#NULL!	#NULL!	#NULL!	#NULL!	#NULL!	#NULL!	#NULL!	#NULL!	#NULL!	#NULL!	1	1	1	1	1.55385
17027	18	21	1	2	2	2	2	4	1	20	1	1	21	1	1	1	0	7	0	3		#NULL!	#NULL!	#NULL!	#NULL!	#NULL!	0	0	0	0	0	0	0	0	0	0	#NULL!	#NULL!	#NULL!	1.59071
16857	18	29	2	3	2	1	7	2	1	20	5	3	21	1	1	1	0	7	0	3		#NULL!	#NULL!	#NULL!	#NULL!	#NULL!	#NULL!	#NULL!	#NULL!	#NULL!	#NULL!	#NULL!	#NULL!	#NULL!	#NULL!	1	1	1	2	1.24525
16931	18	46	3	7	1	2	4	5	1	20	6	3	21	1	1	1	0	7	0	3		#NULL!	#NULL!	#NULL!	#NULL!	#NULL!	#NULL!	#NULL!	#NULL!	#NULL!	#NULL!	#NULL!	#NULL!	#NULL!	#NULL!	1	1	1	1	0.572977
17043	18	24	1	2	2	2	1	3	2	19	3	2	20	1	1	1	0	7	0	3		#NULL!	#NULL!	#NULL!	#NULL!	#NULL!	0	0	0	0	0	0	0	0	0	0	#NULL!	#NULL!	#NULL!	1.19166
16939	18	27	2	3	2	1	6	3	2	22	3	2	20	1	1	1	0	7	0	3		#NULL!	#NULL!	#NULL!	#NULL!	#NULL!	#NULL!	#NULL!	#NULL!	#NULL!	#NULL!	#NULL!	#NULL!	#NULL!	#NULL!	1	1	1	1	0.457751
16847	18	30	2	4	2	1	3	2	3	20	4	2	20	1	1	1	0	7	0	3		#NULL!	#NULL!	#NULL!	#NULL!	#NULL!	#NULL!	#NULL!	#NULL!	#NULL!	#NULL!	#NULL!	#NULL!	#NULL!	#NULL!	1	1	1	2	0.983634
16852	18	33	2	4	1	1	7	3	5	14	5	3	20	1	1	1	0	7	0	3		#NULL!	#NULL!	#NULL!	#NULL!	#NULL!	#NULL!	#NULL!	#NULL!	#NULL!	#NULL!	#NULL!	#NULL!	#NULL!	#NULL!	1	1	1	2	1.11672
16943	18	47	3	7	2	1	3	1	3	13	6	3	20	1	1	1	0	7	0	3		#NULL!	#NULL!	#NULL!	#NULL!	#NULL!	#NULL!	#NULL!	#NULL!	#NULL!	#NULL!	#NULL!	#NULL!	#NULL!	#NULL!	1	1	1	1	0.532706
16940	18	38	3	5	2	1	2	1	2	14	7	3	20	1	1	1	0	7	0	3		#NULL!	#NULL!	#NULL!	#NULL!	#NULL!	#NULL!	#NULL!	#NULL!	#NULL!	#NULL!	#NULL!	#NULL!	#NULL!	#NULL!	1	1	1	1	0.801885
16954	18	48	3	7	2	1	7	5	2	17	9	3	20	1	1	1	0	7	0	3		#NULL!	#NULL!	#NULL!	#NULL!	#NULL!	#NULL!	#NULL!	#NULL!	#NULL!	#NULL!	#NULL!	#NULL!	#NULL!	#NULL!	1	1	1	1	0.748755
16967	18	21	1	2	2	1	6	4	2	18	2	1	19	1	1	1	0	7	0	3		#NULL!	#NULL!	#NULL!	#NULL!	#NULL!	#NULL!	#NULL!	#NULL!	#NULL!	#NULL!	#NULL!	#NULL!	#NULL!	#NULL!	1	1	1	1	0.215295
16854	18	29	2	3	2	0	#NULL!	1	5	19	4	2	19	1	1	1	0	7	0	3		#NULL!	#NULL!	#NULL!	#NULL!	#NULL!	#NULL!	#NULL!	#NULL!	#NULL!	#NULL!	#NULL!	#NULL!	#NULL!	#NULL!	1	1	1	2	1.18014
16959	18	29	2	3	2	1	7	5	1	18	4	2	19	1	1	1	0	7	0	3		#NULL!	#NULL!	#NULL!	#NULL!	#NULL!	#NULL!	#NULL!	#NULL!	#NULL!	#NULL!	#NULL!	#NULL!	#NULL!	#NULL!	1	1	1	1	1.13055
17044	18	30	2	4	2	1	4	2	2	29	4	2	19	1	1	1	0	7	0	3		#NULL!	#NULL!	#NULL!	#NULL!	#NULL!	0	0	0	0	0	0	0	0	0	0	#NULL!	#NULL!	#NULL!	1.01935
16971	18	29	2	3	2	1	3	4	2	18	5	3	19	1	1	1	0	7	0	3		#NULL!	#NULL!	#NULL!	#NULL!	#NULL!	#NULL!	#NULL!	#NULL!	#NULL!	#NULL!	#NULL!	#NULL!	#NULL!	#NULL!	1	1	0	4	2.04008
16963	18	36	3	5	2	1	4	4	1	13	6	3	19	1	1	1	0	7	0	3		#NULL!	#NULL!	#NULL!	#NULL!	#NULL!	#NULL!	#NULL!	#NULL!	#NULL!	#NULL!	#NULL!	#NULL!	#NULL!	#NULL!	1	1	1	1	1.17489
17029	18	41	3	6	1	1	7	3	2	18	7	3	19	1	1	1	0	7	0	3		#NULL!	#NULL!	#NULL!	#NULL!	#NULL!	0	0	0	0	0	0	0	0	0	0	#NULL!	#NULL!	#NULL!	1.47019
16952	18	43	3	6	2	1	0	2	1	18	8	3	19	1	1	1	0	7	0	3		#NULL!	#NULL!	#NULL!	#NULL!	#NULL!	#NULL!	#NULL!	#NULL!	#NULL!	#NULL!	#NULL!	#NULL!	#NULL!	#NULL!	1	1	1	1	0.981485
16846	18	46	3	7	2	1	1	1	3	16	8	3	19	1	1	1	0	7	0	3		#NULL!	#NULL!	#NULL!	#NULL!	#NULL!	#NULL!	#NULL!	#NULL!	#NULL!	#NULL!	#NULL!	#NULL!	#NULL!	#NULL!	1	1	1	2	1.43841
16805	18	45	3	7	1	1	1	5	1	17	10	3	19	1	1	1	0	7	0	3		#NULL!	#NULL!	#NULL!	#NULL!	#NULL!	#NULL!	#NULL!	#NULL!	#NULL!	#NULL!	#NULL!	#NULL!	#NULL!	#NULL!	1	1	1	3	1.46622
16843	18	44	3	6	2	1	4	4	1	17	11	3	19	1	1	1	0	7	0	3		#NULL!	#NULL!	#NULL!	#NULL!	#NULL!	#NULL!	#NULL!	#NULL!	#NULL!	#NULL!	#NULL!	#NULL!	#NULL!	#NULL!	1	1	1	2	1.41047
16855	18	41	3	6	2	1	6	2	1	19	11	3	19	1	1	1	0	7	0	3		#NULL!	#NULL!	#NULL!	#NULL!	#NULL!	#NULL!	#NULL!	#NULL!	#NULL!	#NULL!	#NULL!	#NULL!	#NULL!	#NULL!	1	1	1	2	1.49774
17032	18	18	1	1	2	1	7	1	2	17	1	1	18	1	1	1	0	7	0	3		#NULL!	#NULL!	#NULL!	#NULL!	#NULL!	0	0	0	0	0	0	0	0	0	0	#NULL!	#NULL!	#NULL!	0.645844
16969	18	21	1	2	2	1	4	3	0	#NULL!	1	1	18	1	1	1	0	7	0	3		#NULL!	#NULL!	#NULL!	#NULL!	#NULL!	#NULL!	#NULL!	#NULL!	#NULL!	#NULL!	#NULL!	#NULL!	#NULL!	#NULL!	1	1	1	1	0.122138
16934	18	21	1	2	2	2	3	4	2	17	1	1	18	1	1	1	0	7	0	3		#NULL!	#NULL!	#NULL!	#NULL!	#NULL!	#NULL!	#NULL!	#NULL!	#NULL!	#NULL!	#NULL!	#NULL!	#NULL!	#NULL!	1	1	1	1	1.53654
17031	18	20	1	2	2	0	#NULL!	1	1	17	1	1	18	1	1	1	0	7	0	3		#NULL!	#NULL!	#NULL!	#NULL!	#NULL!	0	0	0	0	0	0	0	0	0	0	#NULL!	#NULL!	#NULL!	0.242607
16960	18	46	3	7	2	1	7	5	1	27	1	1	18	1	1	1	0	7	0	3		#NULL!	#NULL!	#NULL!	#NULL!	#NULL!	#NULL!	#NULL!	#NULL!	#NULL!	#NULL!	#NULL!	#NULL!	#NULL!	#NULL!	1	1	1	1	1.32436
16858	18	24	1	2	2	0	#NULL!	2	1	16	2	1	18	1	1	1	0	7	0	3		#NULL!	#NULL!	#NULL!	#NULL!	#NULL!	#NULL!	#NULL!	#NULL!	#NULL!	#NULL!	#NULL!	#NULL!	#NULL!	#NULL!	1	1	1	2	0.684092
16966	18	24	1	2	2	1	6	4	1	16	2	1	18	1	1	1	0	7	0	3		#NULL!	#NULL!	#NULL!	#NULL!	#NULL!	#NULL!	#NULL!	#NULL!	#NULL!	#NULL!	#NULL!	#NULL!	#NULL!	#NULL!	1	1	1	1	0.544162
17045	18	24	1	2	2	2	1	3	2	18	2	1	18	1	1	1	0	7	0	3		#NULL!	#NULL!	#NULL!	#NULL!	#NULL!	0	0	0	0	0	0	0	0	0	0	#NULL!	#NULL!	#NULL!	1.03731
17030	18	20	1	2	2	1	4	1	2	18	2	1	18	1	1	1	0	7	0	3		#NULL!	#NULL!	#NULL!	#NULL!	#NULL!	0	0	0	0	0	0	0	0	0	0	#NULL!	#NULL!	#NULL!	0.623614
17042	18	30	2	4	2	1	3	3	1	17	5	3	18	1	1	1	0	7	0	3		#NULL!	#NULL!	#NULL!	#NULL!	#NULL!	0	0	0	0	0	0	0	0	0	0	#NULL!	#NULL!	#NULL!	1.00833
16961	18	33	2	4	2	2	1	4	1	18	6	3	18	1	1	1	0	7	0	3		#NULL!	#NULL!	#NULL!	#NULL!	#NULL!	#NULL!	#NULL!	#NULL!	#NULL!	#NULL!	#NULL!	#NULL!	#NULL!	#NULL!	1	1	1	1	0.920759
17036	18	42	3	6	2	1	5	1	1	18	9	3	18	1	1	1	0	7	0	3		#NULL!	#NULL!	#NULL!	#NULL!	#NULL!	0	0	0	0	0	0	0	0	0	0	#NULL!	#NULL!	#NULL!	1.24089
16948	18	45	3	7	2	1	7	1	5	17	11	3	18	1	1	1	0	7	0	3		#NULL!	#NULL!	#NULL!	#NULL!	#NULL!	#NULL!	#NULL!	#NULL!	#NULL!	#NULL!	#NULL!	#NULL!	#NULL!	#NULL!	1	1	1	1	1.26688
17040	18	41	3	6	1	1	2	2	3	18	12	3	18	1	1	1	0	7	0	3		#NULL!	#NULL!	#NULL!	#NULL!	#NULL!	0	0	0	0	0	0	0	0	0	0	#NULL!	#NULL!	#NULL!	0.974738
16849	18	23	1	2	2	1	7	5	1	16	3	2	17	0	1	1	0	7	0	3		#NULL!	#NULL!	#NULL!	#NULL!	#NULL!	#NULL!	#NULL!	#NULL!	#NULL!	#NULL!	#NULL!	#NULL!	#NULL!	#NULL!	1	1	1	2	1.19903
17033	18	46	3	7	2	0	#NULL!	2	1	16	3	2	17	0	1	1	0	7	0	3		#NULL!	#NULL!	#NULL!	#NULL!	#NULL!	0	0	0	0	0	0	0	0	0	0	#NULL!	#NULL!	#NULL!	0.794468
16955	18	48	3	7	1	1	4	1	1	24	7	3	17	0	1	1	0	7	0	3		#NULL!	#NULL!	#NULL!	#NULL!	#NULL!	#NULL!	#NULL!	#NULL!	#NULL!	#NULL!	#NULL!	#NULL!	#NULL!	#NULL!	1	1	1	1	0.974738
16937	18	36	3	5	2	0	#NULL!	4	1	16	8	3	17	0	1	1	0	7	0	3		#NULL!	#NULL!	#NULL!	#NULL!	#NULL!	#NULL!	#NULL!	#NULL!	#NULL!	#NULL!	#NULL!	#NULL!	#NULL!	#NULL!	1	1	1	1	0.623614
16964	18	49	3	7	1	1	3	3	1	15	9	3	17	0	1	1	0	7	0	3		#NULL!	#NULL!	#NULL!	#NULL!	#NULL!	#NULL!	#NULL!	#NULL!	#NULL!	#NULL!	#NULL!	#NULL!	#NULL!	#NULL!	1	1	1	1	1.46622
16949	18	33	2	4	2	2	2	3	2	17	10	3	17	0	1	1	0	7	0	3		#NULL!	#NULL!	#NULL!	#NULL!	#NULL!	#NULL!	#NULL!	#NULL!	#NULL!	#NULL!	#NULL!	#NULL!	#NULL!	#NULL!	1	1	1	1	1.26688
16968	18	20	1	2	2	1	7	4	5	15	1	1	16	0	1	1	0	7	0	3		#NULL!	#NULL!	#NULL!	#NULL!	#NULL!	#NULL!	#NULL!	#NULL!	#NULL!	#NULL!	#NULL!	#NULL!	#NULL!	#NULL!	1	1	1	1	0.200768
16935	18	42	3	6	2	1	3	2	2	31	2	1	16	0	1	1	0	7	0	3		#NULL!	#NULL!	#NULL!	#NULL!	#NULL!	#NULL!	#NULL!	#NULL!	#NULL!	#NULL!	#NULL!	#NULL!	#NULL!	#NULL!	1	1	1	1	2.59458
16938	18	30	2	4	2	2	3	5	1	15	5	3	16	0	1	1	0	7	0	3		#NULL!	#NULL!	#NULL!	#NULL!	#NULL!	#NULL!	#NULL!	#NULL!	#NULL!	#NULL!	#NULL!	#NULL!	#NULL!	#NULL!	1	1	1	1	1.02334
16844	18	29	2	3	2	2	2	2	1	16	6	3	16	0	1	1	0	7	0	3		#NULL!	#NULL!	#NULL!	#NULL!	#NULL!	#NULL!	#NULL!	#NULL!	#NULL!	#NULL!	#NULL!	#NULL!	#NULL!	#NULL!	1	1	1	2	1.44143
16932	18	37	3	5	1	1	2	5	2	31	6	3	16	0	1	1	0	7	0	3		#NULL!	#NULL!	#NULL!	#NULL!	#NULL!	#NULL!	#NULL!	#NULL!	#NULL!	#NULL!	#NULL!	#NULL!	#NULL!	#NULL!	1	1	1	1	2.641
16804	18	38	3	5	2	1	1	4	3	15	7	3	16	0	1	1	0	7	0	3		#NULL!	#NULL!	#NULL!	#NULL!	#NULL!	#NULL!	#NULL!	#NULL!	#NULL!	#NULL!	#NULL!	#NULL!	#NULL!	#NULL!	1	1	1	3	1.03731
17046	18	37	3	5	1	1	6	2	1	15	7	3	16	0	1	1	0	7	0	3		#NULL!	#NULL!	#NULL!	#NULL!	#NULL!	0	0	0	0	0	0	0	0	0	0	#NULL!	#NULL!	#NULL!	1.05056
16842	18	49	3	7	2	1	2	3	4	15	9	3	16	0	1	1	0	7	0	3		#NULL!	#NULL!	#NULL!	#NULL!	#NULL!	#NULL!	#NULL!	#NULL!	#NULL!	#NULL!	#NULL!	#NULL!	#NULL!	#NULL!	1	1	1	2	1.16566
16950	18	15	1	1	2	1	5	4	0	#NULL!	1	1	15	0	1	1	0	7	0	3		#NULL!	#NULL!	#NULL!	#NULL!	#NULL!	#NULL!	#NULL!	#NULL!	#NULL!	#NULL!	#NULL!	#NULL!	#NULL!	#NULL!	1	1	1	1	1.18269
16848	18	21	1	2	2	1	3	3	2	14	3	2	15	0	1	1	0	7	0	3		#NULL!	#NULL!	#NULL!	#NULL!	#NULL!	#NULL!	#NULL!	#NULL!	#NULL!	#NULL!	#NULL!	#NULL!	#NULL!	#NULL!	1	1	1	2	0.90465
16956	18	22	1	2	1	1	6	3	2	20	3	2	14	0	1	1	0	7	0	3		#NULL!	#NULL!	#NULL!	#NULL!	#NULL!	#NULL!	#NULL!	#NULL!	#NULL!	#NULL!	#NULL!	#NULL!	#NULL!	#NULL!	1	1	1	1	0.673947
16957	18	24	1	2	1	1	5	3	1	14	4	2	14	0	1	1	0	7	0	3		#NULL!	#NULL!	#NULL!	#NULL!	#NULL!	#NULL!	#NULL!	#NULL!	#NULL!	#NULL!	#NULL!	#NULL!	#NULL!	#NULL!	1	1	1	1	0.81326
16853	18	43	3	6	2	0	#NULL!	1	2	14	10	3	14	0	1	1	0	7	0	3		#NULL!	#NULL!	#NULL!	#NULL!	#NULL!	#NULL!	#NULL!	#NULL!	#NULL!	#NULL!	#NULL!	#NULL!	#NULL!	#NULL!	1	1	1	2	1.42193
16850	18	29	2	3	2	1	7	3	5	13	7	3	13	0	1	1	0	7	0	3		#NULL!	#NULL!	#NULL!	#NULL!	#NULL!	#NULL!	#NULL!	#NULL!	#NULL!	#NULL!	#NULL!	#NULL!	#NULL!	#NULL!	1	1	1	2	1.19903
17041	18	44	3	6	1	1	2	2	1	13	12	3	13	0	1	1	0	7	0	3		#NULL!	#NULL!	#NULL!	#NULL!	#NULL!	0	0	0	0	0	0	0	0	0	0	#NULL!	#NULL!	#NULL!	0.974738
16936	18	30	2	4	2	1	4	2	1	11	7	3	12	0	1	1	0	7	0	3		#NULL!	#NULL!	#NULL!	#NULL!	#NULL!	#NULL!	#NULL!	#NULL!	#NULL!	#NULL!	#NULL!	#NULL!	#NULL!	#NULL!	1	1	1	1	0.707307
16851	18	17	1	1	1	1	1	1	0	#NULL!	0	0	#NULL!	#NULL!	1	1	0	7	0	3		#NULL!	#NULL!	#NULL!	#NULL!	#NULL!	#NULL!	#NULL!	#NULL!	#NULL!	#NULL!	#NULL!	#NULL!	#NULL!	#NULL!	1	1	1	2	0.974738
16946	18	18	1	1	2	1	2	2	0	#NULL!	0	0	#NULL!	#NULL!	1	1	0	7	0	3		#NULL!	#NULL!	#NULL!	#NULL!	#NULL!	#NULL!	#NULL!	#NULL!	#NULL!	#NULL!	#NULL!	#NULL!	#NULL!	#NULL!	1	1	1	1	1.00571
16945	18	19	1	1	2	3	0	1	0	#NULL!	0	0	#NULL!	#NULL!	1	1	0	7	0	3		#NULL!	#NULL!	#NULL!	#NULL!	#NULL!	#NULL!	#NULL!	#NULL!	#NULL!	#NULL!	#NULL!	#NULL!	#NULL!	#NULL!	1	1	1	1	0.753321
17028	18	16	1	1	1	2	3	5	0	#NULL!	0	0	#NULL!	#NULL!	1	1	0	7	0	3		#NULL!	#NULL!	#NULL!	#NULL!	#NULL!	0	0	0	0	0	0	0	0	0	0	#NULL!	#NULL!	#NULL!	3.26586
17038	18	19	1	1	2	1	6	4	0	#NULL!	0	0	#NULL!	#NULL!	1	1	0	7	0	3		#NULL!	#NULL!	#NULL!	#NULL!	#NULL!	0	0	0	0	0	0	0	0	0	0	#NULL!	#NULL!	#NULL!	0.570848
17035	18	16	1	1	2	2	0	1	0	#NULL!	0	0	#NULL!	#NULL!	1	1	0	7	0	3		#NULL!	#NULL!	#NULL!	#NULL!	#NULL!	0	0	0	0	0	0	0	0	0	0	#NULL!	#NULL!	#NULL!	0.785965
16930	18	22	1	2	1	1	2	5	2	21	0	0	#NULL!	#NULL!	1	1	0	7	0	3		#NULL!	#NULL!	#NULL!	#NULL!	#NULL!	#NULL!	#NULL!	#NULL!	#NULL!	#NULL!	#NULL!	#NULL!	#NULL!	#NULL!	1	1	1	1	1.74455
16944	18	21	1	2	2	2	4	5	0	#NULL!	0	0	#NULL!	#NULL!	1	1	0	7	0	3		#NULL!	#NULL!	#NULL!	#NULL!	#NULL!	#NULL!	#NULL!	#NULL!	#NULL!	#NULL!	#NULL!	#NULL!	#NULL!	#NULL!	1	1	1	1	1.06595
16953	18	22	1	2	2	1	4	3	0	#NULL!	0	0	#NULL!	#NULL!	1	1	0	7	0	3		#NULL!	#NULL!	#NULL!	#NULL!	#NULL!	#NULL!	#NULL!	#NULL!	#NULL!	#NULL!	#NULL!	#NULL!	#NULL!	#NULL!	1	1	1	1	0.951415
16951	18	20	1	2	2	1	5	5	2	19	0	0	#NULL!	#NULL!	1	1	0	7	0	3		#NULL!	#NULL!	#NULL!	#NULL!	#NULL!	#NULL!	#NULL!	#NULL!	#NULL!	#NULL!	#NULL!	#NULL!	#NULL!	#NULL!	1	1	1	1	1.19903
17026	18	24	1	2	1	3	2	5	0	#NULL!	0	0	#NULL!	#NULL!	1	1	0	7	0	3		#NULL!	#NULL!	#NULL!	#NULL!	#NULL!	0	0	0	0	0	0	0	0	0	0	#NULL!	#NULL!	#NULL!	0.834909
17039	18	20	1	2	2	1	4	2	2	20	0	0	#NULL!	#NULL!	1	1	0	7	0	3		#NULL!	#NULL!	#NULL!	#NULL!	#NULL!	0	0	0	0	0	0	0	0	0	0	#NULL!	#NULL!	#NULL!	1.23188
16947	18	27	2	3	1	2	1	5	1	25	0	0	#NULL!	#NULL!	1	1	0	7	0	3		#NULL!	#NULL!	#NULL!	#NULL!	#NULL!	#NULL!	#NULL!	#NULL!	#NULL!	#NULL!	#NULL!	#NULL!	#NULL!	#NULL!	1	1	1	1	0.420331
16933	18	27	2	3	1	2	6	5	0	#NULL!	0	0	#NULL!	#NULL!	1	1	0	7	0	3		#NULL!	#NULL!	#NULL!	#NULL!	#NULL!	#NULL!	#NULL!	#NULL!	#NULL!	#NULL!	#NULL!	#NULL!	#NULL!	#NULL!	1	1	1	1	0.678004
16941	18	39	3	5	2	1	0	1	5	15	0	0	#NULL!	#NULL!	1	1	0	7	0	3		#NULL!	#NULL!	#NULL!	#NULL!	#NULL!	#NULL!	#NULL!	#NULL!	#NULL!	#NULL!	#NULL!	#NULL!	#NULL!	#NULL!	1	1	1	1	0.804871
16856	18	44	3	6	2	0	#NULL!	3	3	16	0	0	#NULL!	#NULL!	1	1	0	7	0	3		#NULL!	#NULL!	#NULL!	#NULL!	#NULL!	#NULL!	#NULL!	#NULL!	#NULL!	#NULL!	#NULL!	#NULL!	#NULL!	#NULL!	1	1	1	2	1.17489
158	15	44	3	6	1	2	7	5	1	20	3	2	31	1	1	1	0	8	0	3		#NULL!	#NULL!	#NULL!	#NULL!	#NULL!	#NULL!	#NULL!	#NULL!	#NULL!	#NULL!	#NULL!	#NULL!	#NULL!	#NULL!	1	1	0	2	1.17478
56989	15	49	3	7	2	0	#NULL!	4	1	17	6	3	31	1	1	1	0	8	0	3		#NULL!	#NULL!	#NULL!	#NULL!	#NULL!	0	0	0	0	0	0	0	1	0	0	#NULL!	#NULL!	#NULL!	0.654934
49981	15	36	3	5	2	0	#NULL!	1	5	27	2	1	29	1	1	1	0	8	0	3		#NULL!	#NULL!	#NULL!	#NULL!	#NULL!	0	0	0	0	0	0	1	0	0	0	#NULL!	#NULL!	#NULL!	1.52606
58357	15	40	3	6	2	0	#NULL!	4	1	17	7	3	27	1	1	1	0	8	0	3		#NULL!	#NULL!	#NULL!	#NULL!	#NULL!	0	0	0	0	0	0	0	1	0	0	#NULL!	#NULL!	#NULL!	0.368025
145	15	26	2	3	2	0	#NULL!	2	1	19	1	1	23	1	1	1	0	8	0	3		#NULL!	#NULL!	#NULL!	#NULL!	#NULL!	#NULL!	#NULL!	#NULL!	#NULL!	#NULL!	#NULL!	#NULL!	#NULL!	#NULL!	1	1	0	2	0.9015
56208	15	27	2	3	1	2	7	5	1	21	3	2	22	1	1	1	0	8	0	3		#NULL!	#NULL!	#NULL!	#NULL!	#NULL!	0	0	0	0	1	0	0	0	0	0	#NULL!	#NULL!	#NULL!	1.70261
29	15	22	1	2	2	0	#NULL!	2	1	20	1	1	21	1	1	1	0	8	0	3		#NULL!	#NULL!	#NULL!	#NULL!	#NULL!	#NULL!	#NULL!	#NULL!	#NULL!	#NULL!	#NULL!	#NULL!	#NULL!	#NULL!	1	2	0	2	0.826051
55256	15	28	2	3	2	0	#NULL!	4	1	20	2	1	21	1	1	1	0	8	0	3		#NULL!	#NULL!	#NULL!	#NULL!	#NULL!	0	1	0	0	0	0	0	0	0	0	#NULL!	#NULL!	#NULL!	0.19514
60634	15	27	2	3	1	0	#NULL!	5	2	15	5	3	21	1	1	1	0	8	0	3		#NULL!	#NULL!	#NULL!	#NULL!	#NULL!	1	0	0	0	0	0	0	0	0	0	#NULL!	#NULL!	#NULL!	0.51722
128	15	28	2	3	1	0	#NULL!	5	1	20	1	1	20	1	1	1	0	8	0	3		#NULL!	#NULL!	#NULL!	#NULL!	#NULL!	#NULL!	#NULL!	#NULL!	#NULL!	#NULL!	#NULL!	#NULL!	#NULL!	#NULL!	1	1	0	2	1.95245
130	15	45	3	7	1	1	6	1	3	26	7	3	20	1	1	1	0	8	0	3		#NULL!	#NULL!	#NULL!	#NULL!	#NULL!	#NULL!	#NULL!	#NULL!	#NULL!	#NULL!	#NULL!	#NULL!	#NULL!	#NULL!	1	1	0	2	0.947273
165	15	36	3	5	1	0	#NULL!	1	1	13	10	3	20	1	1	1	0	8	0	3		#NULL!	#NULL!	#NULL!	#NULL!	#NULL!	#NULL!	#NULL!	#NULL!	#NULL!	#NULL!	#NULL!	#NULL!	#NULL!	#NULL!	1	1	1	1	0.580893
48143	15	32	2	4	1	1	4	5	1	20	2	1	19	1	1	1	0	8	0	3		#NULL!	#NULL!	#NULL!	#NULL!	#NULL!	0	0	0	0	0	0	0	1	0	0	#NULL!	#NULL!	#NULL!	0.945916
138	15	30	2	4	1	0	#NULL!	5	1	16	5	3	19	1	1	1	0	8	0	3		#NULL!	#NULL!	#NULL!	#NULL!	#NULL!	#NULL!	#NULL!	#NULL!	#NULL!	#NULL!	#NULL!	#NULL!	#NULL!	#NULL!	1	1	0	1	0.373372
57964	15	37	3	5	2	1	5	5	1	15	8	3	19	1	1	1	0	8	0	3		#NULL!	#NULL!	#NULL!	#NULL!	#NULL!	0	0	0	0	0	0	0	1	0	0	#NULL!	#NULL!	#NULL!	0.998304
168	15	40	3	6	2	0	#NULL!	4	1	15	9	3	19	1	1	1	0	8	0	3		#NULL!	#NULL!	#NULL!	#NULL!	#NULL!	#NULL!	#NULL!	#NULL!	#NULL!	#NULL!	#NULL!	#NULL!	#NULL!	#NULL!	1	1	1	1	0.950733
56766	15	26	2	3	1	2	7	5	1	16	2	1	18	1	1	1	0	8	0	3		#NULL!	#NULL!	#NULL!	#NULL!	#NULL!	0	0	0	0	0	0	0	1	0	0	#NULL!	#NULL!	#NULL!	1.02743
54352	15	29	2	3	2	1	5	1	1	18	3	2	18	1	1	1	0	8	0	3		#NULL!	#NULL!	#NULL!	#NULL!	#NULL!	0	0	1	1	0	0	0	0	0	0	#NULL!	#NULL!	#NULL!	1.20059
152	15	33	2	4	1	0	#NULL!	5	1	16	5	3	18	1	1	1	0	8	0	3		#NULL!	#NULL!	#NULL!	#NULL!	#NULL!	#NULL!	#NULL!	#NULL!	#NULL!	#NULL!	#NULL!	#NULL!	#NULL!	#NULL!	1	1	1	1	1.01431
58532	15	42	3	6	1	1	4	5	1	32	1	1	17	0	1	1	0	8	0	3		#NULL!	#NULL!	#NULL!	#NULL!	#NULL!	0	0	1	0	0	0	0	0	0	0	#NULL!	#NULL!	#NULL!	1.98113
55010	15	26	2	3	1	2	1	5	1	16	2	1	17	0	1	1	0	8	0	3		#NULL!	#NULL!	#NULL!	#NULL!	#NULL!	1	0	0	0	0	0	0	0	0	0	#NULL!	#NULL!	#NULL!	1.74253
52157	15	25	2	3	2	0	#NULL!	4	1	16	3	2	17	0	1	1	0	8	0	3		#NULL!	#NULL!	#NULL!	#NULL!	#NULL!	0	0	0	0	0	0	1	0	0	0	#NULL!	#NULL!	#NULL!	0.357559
181	15	31	2	4	2	0	#NULL!	4	1	14	10	3	17	0	1	1	0	8	0	3		#NULL!	#NULL!	#NULL!	#NULL!	#NULL!	#NULL!	#NULL!	#NULL!	#NULL!	#NULL!	#NULL!	#NULL!	#NULL!	#NULL!	1	1	0	3	1.92748
119	15	20	1	2	1	2	4	5	4	15	1	1	16	0	1	1	0	8	0	3		#NULL!	#NULL!	#NULL!	#NULL!	#NULL!	#NULL!	#NULL!	#NULL!	#NULL!	#NULL!	#NULL!	#NULL!	#NULL!	#NULL!	1	1	0	2	3.30572
175	15	23	1	2	2	2	3	1	1	16	1	1	16	0	1	1	0	8	0	3		#NULL!	#NULL!	#NULL!	#NULL!	#NULL!	#NULL!	#NULL!	#NULL!	#NULL!	#NULL!	#NULL!	#NULL!	#NULL!	#NULL!	1	1	0	2	1.9311
33	15	27	2	3	2	0	#NULL!	2	1	14	4	2	16	0	1	1	0	8	0	3		#NULL!	#NULL!	#NULL!	#NULL!	#NULL!	#NULL!	#NULL!	#NULL!	#NULL!	#NULL!	#NULL!	#NULL!	#NULL!	#NULL!	1	2	0	1	0.052547
21	15	32	2	4	2	0	#NULL!	4	1	16	4	2	16	0	1	1	0	8	0	3		#NULL!	#NULL!	#NULL!	#NULL!	#NULL!	#NULL!	#NULL!	#NULL!	#NULL!	#NULL!	#NULL!	#NULL!	#NULL!	#NULL!	1	2	0	1	0.167688
56069	15	25	2	3	2	1	4	1	1	16	5	3	16	0	1	1	0	8	0	3		#NULL!	#NULL!	#NULL!	#NULL!	#NULL!	0	1	0	0	0	0	0	0	0	0	#NULL!	#NULL!	#NULL!	1.8327
174	15	30	2	4	2	1	3	4	1	16	5	3	16	0	1	1	0	8	0	3		#NULL!	#NULL!	#NULL!	#NULL!	#NULL!	#NULL!	#NULL!	#NULL!	#NULL!	#NULL!	#NULL!	#NULL!	#NULL!	#NULL!	1	1	0	1	1.9311
54668	15	25	2	3	2	0	#NULL!	2	1	14	6	3	16	0	1	1	0	8	0	3		#NULL!	#NULL!	#NULL!	#NULL!	#NULL!	0	1	0	0	0	0	0	0	0	0	#NULL!	#NULL!	#NULL!	1.20028
35	15	30	2	4	2	0	#NULL!	3	1	13	6	3	16	0	1	1	0	8	0	3		#NULL!	#NULL!	#NULL!	#NULL!	#NULL!	#NULL!	#NULL!	#NULL!	#NULL!	#NULL!	#NULL!	#NULL!	#NULL!	#NULL!	1	2	0	1	0.036139
149	15	30	2	4	2	0	#NULL!	3	1	12	7	3	16	0	1	1	0	8	0	3		#NULL!	#NULL!	#NULL!	#NULL!	#NULL!	#NULL!	#NULL!	#NULL!	#NULL!	#NULL!	#NULL!	#NULL!	#NULL!	#NULL!	1	1	0	1	1.16107
55496	15	17	1	1	2	0	#NULL!	2	2	15	1	1	15	0	1	1	0	8	0	3		#NULL!	#NULL!	#NULL!	#NULL!	#NULL!	1	1	0	0	0	0	0	0	0	0	#NULL!	#NULL!	#NULL!	0.531149
7	15	20	1	2	2	2	1	3	1	14	3	2	15	0	1	1	0	8	0	3		#NULL!	#NULL!	#NULL!	#NULL!	#NULL!	#NULL!	#NULL!	#NULL!	#NULL!	#NULL!	#NULL!	#NULL!	#NULL!	#NULL!	1	7	0	2	1.92748
55196	15	25	2	3	1	0	#NULL!	5	5	14	4	2	15	0	1	1	0	8	0	3		#NULL!	#NULL!	#NULL!	#NULL!	#NULL!	0	0	0	0	0	0	0	1	0	0	#NULL!	#NULL!	#NULL!	0.408262
54640	15	34	2	4	2	0	#NULL!	3	1	15	7	3	15	0	1	1	0	8	0	3		#NULL!	#NULL!	#NULL!	#NULL!	#NULL!	0	1	0	0	0	0	0	0	0	0	#NULL!	#NULL!	#NULL!	1.20028
55191	15	36	3	5	1	0	#NULL!	5	3	15	7	3	15	0	1	1	0	8	0	3		#NULL!	#NULL!	#NULL!	#NULL!	#NULL!	1	0	0	0	0	0	0	0	0	0	#NULL!	#NULL!	#NULL!	0.408262
48542	15	35	3	5	2	0	#NULL!	2	1	14	7	3	15	0	1	1	0	8	0	3		#NULL!	#NULL!	#NULL!	#NULL!	#NULL!	1	1	0	0	0	0	0	0	0	0	#NULL!	#NULL!	#NULL!	1.09518
47896	15	35	3	5	2	1	2	2	1	13	8	3	15	0	1	1	0	8	0	3		#NULL!	#NULL!	#NULL!	#NULL!	#NULL!	1	0	0	0	0	0	0	0	0	0	#NULL!	#NULL!	#NULL!	2.2832
50366	15	28	2	3	2	1	3	2	1	16	4	2	14	0	1	1	0	8	0	3		#NULL!	#NULL!	#NULL!	#NULL!	#NULL!	1	0	0	0	0	0	0	0	0	0	#NULL!	#NULL!	#NULL!	0.866595
48179	15	36	3	5	2	2	7	4	3	13	8	3	14	0	1	1	0	8	0	3		#NULL!	#NULL!	#NULL!	#NULL!	#NULL!	0	1	0	0	0	0	0	0	0	0	#NULL!	#NULL!	#NULL!	0.706173
57250	15	40	3	6	2	0	#NULL!	4	1	16	11	3	13	0	1	1	0	8	0	3		#NULL!	#NULL!	#NULL!	#NULL!	#NULL!	1	1	0	0	0	0	0	1	0	0	#NULL!	#NULL!	#NULL!	0.028874
30	15	16	1	1	1	2	3	5	1	15	0	0	#NULL!	#NULL!	1	1	0	8	0	3		#NULL!	#NULL!	#NULL!	#NULL!	#NULL!	#NULL!	#NULL!	#NULL!	#NULL!	#NULL!	#NULL!	#NULL!	#NULL!	#NULL!	1	2	0	3	1.64227
176	15	17	1	1	1	0	#NULL!	5	0	#NULL!	0	0	#NULL!	#NULL!	1	1	0	8	0	3		#NULL!	#NULL!	#NULL!	#NULL!	#NULL!	#NULL!	#NULL!	#NULL!	#NULL!	#NULL!	#NULL!	#NULL!	#NULL!	#NULL!	1	1	0	1	0.51722
46032	15	18	1	1	1	1	4	5	0	#NULL!	0	0	#NULL!	#NULL!	1	1	0	8	0	3		#NULL!	#NULL!	#NULL!	#NULL!	#NULL!	1	1	0	0	0	0	0	0	0	0	#NULL!	#NULL!	#NULL!	1.01431
52553	15	15	1	1	1	2	1	5	1	15	0	0	#NULL!	#NULL!	1	1	0	8	0	3		#NULL!	#NULL!	#NULL!	#NULL!	#NULL!	1	0	0	0	0	0	0	0	0	0	#NULL!	#NULL!	#NULL!	1.95245
34	15	24	1	2	2	0	#NULL!	4	1	24	0	0	#NULL!	#NULL!	1	1	0	8	0	3		#NULL!	#NULL!	#NULL!	#NULL!	#NULL!	#NULL!	#NULL!	#NULL!	#NULL!	#NULL!	#NULL!	#NULL!	#NULL!	#NULL!	1	2	0	1	0.156059
167	15	22	1	2	1	3	1	5	0	#NULL!	0	0	#NULL!	#NULL!	1	1	0	8	0	3		#NULL!	#NULL!	#NULL!	#NULL!	#NULL!	#NULL!	#NULL!	#NULL!	#NULL!	#NULL!	#NULL!	#NULL!	#NULL!	#NULL!	1	1	0	1	2.58484
54063	15	22	1	2	1	2	7	5	0	#NULL!	0	0	#NULL!	#NULL!	1	1	0	8	0	3		#NULL!	#NULL!	#NULL!	#NULL!	#NULL!	1	0	0	0	0	0	0	0	0	0	#NULL!	#NULL!	#NULL!	2.38192
50635	15	22	1	2	1	2	4	5	0	#NULL!	0	0	#NULL!	#NULL!	1	1	0	8	0	3		#NULL!	#NULL!	#NULL!	#NULL!	#NULL!	0	1	0	0	0	0	0	0	0	0	#NULL!	#NULL!	#NULL!	0.652305
53571	15	21	1	2	2	0	#NULL!	3	1	15	0	0	#NULL!	#NULL!	1	1	0	8	0	3		#NULL!	#NULL!	#NULL!	#NULL!	#NULL!	1	0	0	0	0	0	0	0	0	0	#NULL!	#NULL!	#NULL!	0.780946
178	15	33	2	4	2	0	#NULL!	4	2	14	0	0	#NULL!	#NULL!	1	1	0	8	0	3		#NULL!	#NULL!	#NULL!	#NULL!	#NULL!	#NULL!	#NULL!	#NULL!	#NULL!	#NULL!	#NULL!	#NULL!	#NULL!	#NULL!	1	1	0	2	0.438454
52689	15	49	3	7	2	0	#NULL!	4	1	20	0	0	#NULL!	#NULL!	1	1	0	8	0	3		#NULL!	#NULL!	#NULL!	#NULL!	#NULL!	0	0	0	0	1	0	0	0	1	0	#NULL!	#NULL!	#NULL!	1.06243
230104	13	29	2	3	1	2	6	5	1	16	2	1	21	1	1	1	0	8	0	3		#NULL!	#NULL!	#NULL!	#NULL!	#NULL!	#NULL!	#NULL!	#NULL!	#NULL!	#NULL!	#NULL!	#NULL!	#NULL!	#NULL!	1	#NULL!	0	1	2.90049
230107	13	30	2	4	1	0	#NULL!	5	5	18	4	2	20	1	1	1	0	8	0	3		#NULL!	#NULL!	#NULL!	#NULL!	#NULL!	#NULL!	#NULL!	#NULL!	#NULL!	#NULL!	#NULL!	#NULL!	#NULL!	#NULL!	1	#NULL!	0	1	2.38923
230100	13	25	2	3	1	2	6	4	1	19	1	1	19	1	1	1	0	8	0	3		#NULL!	#NULL!	#NULL!	#NULL!	#NULL!	#NULL!	#NULL!	#NULL!	#NULL!	#NULL!	#NULL!	#NULL!	#NULL!	#NULL!	1	#NULL!	0	1	0.624272
230103	13	38	3	5	2	0	#NULL!	4	1	18	3	2	19	1	1	1	0	8	0	3		#NULL!	#NULL!	#NULL!	#NULL!	#NULL!	#NULL!	#NULL!	#NULL!	#NULL!	#NULL!	#NULL!	#NULL!	#NULL!	#NULL!	1	#NULL!	0	2	1.73041
230109	13	23	1	2	1	2	3	5	0	#NULL!	2	1	17	0	1	1	0	6	0	3		#NULL!	#NULL!	#NULL!	#NULL!	#NULL!	#NULL!	#NULL!	#NULL!	#NULL!	#NULL!	#NULL!	#NULL!	#NULL!	#NULL!	1	#NULL!	0	1	1.71028
230108	13	32	2	4	2	0	#NULL!	1	1	15	4	2	16	0	1	1	0	8	0	3		#NULL!	#NULL!	#NULL!	#NULL!	#NULL!	#NULL!	#NULL!	#NULL!	#NULL!	#NULL!	#NULL!	#NULL!	#NULL!	#NULL!	1	#NULL!	0	1	0.59799
230097	13	39	3	5	2	0	#NULL!	4	1	15	6	3	16	0	1	1	0	8	0	3		#NULL!	#NULL!	#NULL!	#NULL!	#NULL!	0	1	0	0	0	0	0	0	0	0	#NULL!	#NULL!	#NULL!	2.30788
230106	13	37	3	5	2	0	#NULL!	1	1	15	7	3	16	0	1	1	0	8	0	3		#NULL!	#NULL!	#NULL!	#NULL!	#NULL!	#NULL!	#NULL!	#NULL!	#NULL!	#NULL!	#NULL!	#NULL!	#NULL!	#NULL!	1	#NULL!	0	1	0.746465
230111	13	35	3	5	1	0	#NULL!	4	1	14	8	3	16	0	1	1	0	2	0	3		#NULL!	#NULL!	#NULL!	#NULL!	#NULL!	#NULL!	#NULL!	#NULL!	#NULL!	#NULL!	#NULL!	#NULL!	#NULL!	#NULL!	1	#NULL!	0	2	0.628029
230110	13	45	3	7	1	0	#NULL!	4	1	16	9	3	16	0	1	1	0	6	0	3		#NULL!	#NULL!	#NULL!	#NULL!	#NULL!	#NULL!	#NULL!	#NULL!	#NULL!	#NULL!	#NULL!	#NULL!	#NULL!	#NULL!	1	#NULL!	0	2	0.595686
230101	13	17	1	1	2	0	#NULL!	2	0	#NULL!	1	1	15	0	1	1	0	8	0	3		#NULL!	#NULL!	#NULL!	#NULL!	#NULL!	0	0	0	0	0	0	1	0	0	0	#NULL!	#NULL!	#NULL!	0.622238
230102	13	40	3	6	1	0	#NULL!	5	5	27	8	3	15	0	1	1	0	8	0	3		#NULL!	#NULL!	#NULL!	#NULL!	#NULL!	#NULL!	#NULL!	#NULL!	#NULL!	#NULL!	#NULL!	#NULL!	#NULL!	#NULL!	1	1	1	1	0.288076
230105	13	32	2	4	1	1	5	5	3	19	3	2	14	0	1	1	0	8	0	3		#NULL!	#NULL!	#NULL!	#NULL!	#NULL!	#NULL!	#NULL!	#NULL!	#NULL!	#NULL!	#NULL!	#NULL!	#NULL!	#NULL!	1	#NULL!	0	1	2.90049
230096	13	15	1	1	2	0	#NULL!	2	0	#NULL!	0	0	#NULL!	#NULL!	1	1	0	8	0	3		#NULL!	#NULL!	#NULL!	#NULL!	#NULL!	0	1	0	0	0	0	0	0	0	0	#NULL!	#NULL!	#NULL!	2.30788
230099	13	33	2	4	1	0	#NULL!	4	1	15	0	0	#NULL!	#NULL!	1	1	0	8	0	3		#NULL!	#NULL!	#NULL!	#NULL!	#NULL!	#NULL!	#NULL!	#NULL!	#NULL!	#NULL!	#NULL!	#NULL!	#NULL!	#NULL!	1	1	1	1	0.449629
230098	13	34	2	4	2	0	#NULL!	1	1	22	0	0	#NULL!	#NULL!	1	1	0	8	0	3		#NULL!	#NULL!	#NULL!	#NULL!	#NULL!	#NULL!	#NULL!	#NULL!	#NULL!	#NULL!	#NULL!	#NULL!	#NULL!	#NULL!	1	#NULL!	0	2	0.664962
224795	9	39	3	5	1	3	3	2	1	33	1	1	37	1	1	1	0	8	0	3		#NULL!	#NULL!	#NULL!	#NULL!	#NULL!	#NULL!	#NULL!	#NULL!	#NULL!	#NULL!	#NULL!	#NULL!	#NULL!	#NULL!	1	1	0	3	0.166189
227379	9	41	3	6	1	0	#NULL!	1	1	30	4	2	30	1	1	1	0	8	0	3		#NULL!	#NULL!	#NULL!	#NULL!	#NULL!	0	0	0	0	0	0	1	0	0	0	#NULL!	#NULL!	#NULL!	3.18555
224807	9	29	2	3	1	3	3	5	1	27	1	1	28	1	1	1	0	8	0	3		#NULL!	#NULL!	#NULL!	#NULL!	#NULL!	#NULL!	#NULL!	#NULL!	#NULL!	#NULL!	#NULL!	#NULL!	#NULL!	#NULL!	1	1	0	2	1.35937
224771	9	35	3	5	1	2	5	2	1	34	1	1	27	1	1	1	0	8	0	3		#NULL!	#NULL!	#NULL!	#NULL!	#NULL!	#NULL!	#NULL!	#NULL!	#NULL!	#NULL!	#NULL!	#NULL!	#NULL!	#NULL!	1	1	1	1	0.317364
226937	9	28	2	3	1	3	2	5	1	26	1	1	26	1	1	1	0	8	0	3		#NULL!	#NULL!	#NULL!	#NULL!	#NULL!	0	1	0	0	0	0	0	0	0	0	#NULL!	#NULL!	#NULL!	2.14141
225338	9	44	3	6	2	1	2	1	1	23	7	3	26	1	1	1	0	8	0	3		#NULL!	#NULL!	#NULL!	#NULL!	#NULL!	1	0	0	0	0	0	0	0	0	0	#NULL!	#NULL!	#NULL!	0.43004
225327	9	27	2	3	2	1	4	1	1	22	2	1	24	1	1	1	0	8	0	3		#NULL!	#NULL!	#NULL!	#NULL!	#NULL!	0	0	0	0	0	0	1	0	1	0	#NULL!	#NULL!	#NULL!	0.43004
224803	9	36	3	5	1	0	#NULL!	1	1	23	7	3	24	1	1	1	0	8	0	3		#NULL!	#NULL!	#NULL!	#NULL!	#NULL!	#NULL!	#NULL!	#NULL!	#NULL!	#NULL!	#NULL!	#NULL!	#NULL!	#NULL!	1	1	1	1	0.538886
224812	9	42	3	6	2	0	#NULL!	4	1	19	9	3	23	1	1	1	0	8	0	3		#NULL!	#NULL!	#NULL!	#NULL!	#NULL!	#NULL!	#NULL!	#NULL!	#NULL!	#NULL!	#NULL!	#NULL!	#NULL!	#NULL!	1	1	0	1	0.947622
224794	9	23	1	2	1	2	7	1	1	21	1	1	22	1	1	1	0	8	0	3		#NULL!	#NULL!	#NULL!	#NULL!	#NULL!	#NULL!	#NULL!	#NULL!	#NULL!	#NULL!	#NULL!	#NULL!	#NULL!	#NULL!	1	1	1	3	0.166189
224790	9	23	1	2	2	0	#NULL!	2	1	20	2	1	20	1	1	1	0	8	0	3		#NULL!	#NULL!	#NULL!	#NULL!	#NULL!	#NULL!	#NULL!	#NULL!	#NULL!	#NULL!	#NULL!	#NULL!	#NULL!	#NULL!	1	1	0	3	0.190307
225360	9	24	1	2	2	0	#NULL!	1	1	19	2	1	20	1	1	1	0	8	0	3		#NULL!	#NULL!	#NULL!	#NULL!	#NULL!	1	0	0	0	0	0	0	0	0	0	#NULL!	#NULL!	#NULL!	0.344397
227356	9	40	3	6	1	0	#NULL!	2	1	13	4	2	20	1	1	1	0	8	0	3		#NULL!	#NULL!	#NULL!	#NULL!	#NULL!	0	0	0	0	0	0	1	0	0	0	#NULL!	#NULL!	#NULL!	1.29411
224810	9	41	3	6	2	3	3	3	1	19	5	3	20	1	1	1	0	8	0	3		#NULL!	#NULL!	#NULL!	#NULL!	#NULL!	#NULL!	#NULL!	#NULL!	#NULL!	#NULL!	#NULL!	#NULL!	#NULL!	#NULL!	1	1	1	1	0.8383
224788	9	35	3	5	2	0	#NULL!	1	1	18	6	3	20	1	1	1	0	8	0	3		#NULL!	#NULL!	#NULL!	#NULL!	#NULL!	#NULL!	#NULL!	#NULL!	#NULL!	#NULL!	#NULL!	#NULL!	#NULL!	#NULL!	1	1	0	3	0.212498
224772	9	38	3	5	1	0	#NULL!	1	1	19	7	3	20	1	1	1	0	8	0	3		#NULL!	#NULL!	#NULL!	#NULL!	#NULL!	#NULL!	#NULL!	#NULL!	#NULL!	#NULL!	#NULL!	#NULL!	#NULL!	#NULL!	1	1	1	1	0.352537
225326	9	28	2	3	2	1	6	2	1	19	4	2	19	1	1	1	0	8	0	3		#NULL!	#NULL!	#NULL!	#NULL!	#NULL!	0	0	1	0	0	0	0	0	0	0	#NULL!	#NULL!	#NULL!	0.212498
224781	9	34	2	4	1	2	3	5	4	18	4	2	19	1	1	1	0	8	0	3		#NULL!	#NULL!	#NULL!	#NULL!	#NULL!	#NULL!	#NULL!	#NULL!	#NULL!	#NULL!	#NULL!	#NULL!	#NULL!	#NULL!	1	1	1	1	0.340168
225963	9	30	2	4	2	0	#NULL!	2	1	20	5	3	19	1	1	1	0	8	0	3		#NULL!	#NULL!	#NULL!	#NULL!	#NULL!	0	0	0	0	0	0	1	0	0	0	#NULL!	#NULL!	#NULL!	1.35722
225492	9	19	1	1	1	1	6	3	2	17	1	1	18	1	1	1	0	8	0	3		#NULL!	#NULL!	#NULL!	#NULL!	#NULL!	0	0	0	0	0	0	1	0	1	0	#NULL!	#NULL!	#NULL!	0.18158
224762	9	21	1	2	1	2	5	2	1	18	1	1	18	1	1	1	0	8	0	3		#NULL!	#NULL!	#NULL!	#NULL!	#NULL!	#NULL!	#NULL!	#NULL!	#NULL!	#NULL!	#NULL!	#NULL!	#NULL!	#NULL!	1	7	0	2	0.362735
224789	9	21	1	2	2	2	4	1	1	18	2	1	18	1	1	1	0	8	0	3		#NULL!	#NULL!	#NULL!	#NULL!	#NULL!	#NULL!	#NULL!	#NULL!	#NULL!	#NULL!	#NULL!	#NULL!	#NULL!	#NULL!	1	1	0	2	0.43004
224805	9	20	1	2	2	1	5	3	1	18	2	1	18	1	1	1	0	8	0	3		#NULL!	#NULL!	#NULL!	#NULL!	#NULL!	#NULL!	#NULL!	#NULL!	#NULL!	#NULL!	#NULL!	#NULL!	#NULL!	#NULL!	1	1	1	1	1.23921
225438	9	33	2	4	1	1	1	2	1	19	5	3	18	1	1	1	0	8	0	3		#NULL!	#NULL!	#NULL!	#NULL!	#NULL!	0	0	0	0	0	0	1	0	0	0	#NULL!	#NULL!	#NULL!	0.421421
224802	9	30	2	4	2	0	#NULL!	2	1	14	8	3	17	0	1	1	0	8	0	3		#NULL!	#NULL!	#NULL!	#NULL!	#NULL!	#NULL!	#NULL!	#NULL!	#NULL!	#NULL!	#NULL!	#NULL!	#NULL!	#NULL!	1	1	0	3	0.571833
224785	9	19	1	1	1	1	4	3	1	15	2	1	16	0	1	1	0	8	0	3		#NULL!	#NULL!	#NULL!	#NULL!	#NULL!	#NULL!	#NULL!	#NULL!	#NULL!	#NULL!	#NULL!	#NULL!	#NULL!	#NULL!	1	1	0	2	0.423546
225614	9	29	2	3	2	1	7	2	1	17	5	3	16	0	1	1	0	8	0	3		#NULL!	#NULL!	#NULL!	#NULL!	#NULL!	0	0	1	0	0	0	0	0	0	0	#NULL!	#NULL!	#NULL!	0.271483
224799	9	49	3	7	1	0	#NULL!	3	1	49	6	3	16	0	1	1	0	8	0	3		#NULL!	#NULL!	#NULL!	#NULL!	#NULL!	#NULL!	#NULL!	#NULL!	#NULL!	#NULL!	#NULL!	#NULL!	#NULL!	#NULL!	1	1	1	1	0.303483
225316	9	20	1	2	2	0	#NULL!	1	1	14	3	2	14	0	1	1	0	8	0	3		#NULL!	#NULL!	#NULL!	#NULL!	#NULL!	0	0	0	0	0	0	0	0	1	0	#NULL!	#NULL!	#NULL!	0.212498
224793	9	35	3	5	1	2	6	1	1	26	5	3	12	0	1	1	0	8	0	3		#NULL!	#NULL!	#NULL!	#NULL!	#NULL!	#NULL!	#NULL!	#NULL!	#NULL!	#NULL!	#NULL!	#NULL!	#NULL!	#NULL!	1	1	0	3	0.166189
224769	9	17	1	1	1	2	4	4	0	#NULL!	0	0	#NULL!	#NULL!	1	1	0	8	0	3		#NULL!	#NULL!	#NULL!	#NULL!	#NULL!	#NULL!	#NULL!	#NULL!	#NULL!	#NULL!	#NULL!	#NULL!	#NULL!	#NULL!	1	7	0	1	0.280599
224759	9	15	1	1	1	2	1	2	0	#NULL!	0	0	#NULL!	#NULL!	1	1	0	8	0	3		#NULL!	#NULL!	#NULL!	#NULL!	#NULL!	#NULL!	#NULL!	#NULL!	#NULL!	#NULL!	#NULL!	#NULL!	#NULL!	#NULL!	1	7	1	1	0.417975
224787	9	17	1	1	1	2	5	2	0	#NULL!	0	0	#NULL!	#NULL!	1	1	0	8	0	3		#NULL!	#NULL!	#NULL!	#NULL!	#NULL!	#NULL!	#NULL!	#NULL!	#NULL!	#NULL!	#NULL!	#NULL!	#NULL!	#NULL!	1	1	0	3	0.352537
224798	9	17	1	1	1	2	1	1	1	16	0	0	#NULL!	#NULL!	1	1	0	8	0	3		#NULL!	#NULL!	#NULL!	#NULL!	#NULL!	#NULL!	#NULL!	#NULL!	#NULL!	#NULL!	#NULL!	#NULL!	#NULL!	#NULL!	1	1	0	3	0.421421
224792	9	18	1	1	2	0	#NULL!	1	1	16	0	0	#NULL!	#NULL!	1	1	0	8	0	3		#NULL!	#NULL!	#NULL!	#NULL!	#NULL!	#NULL!	#NULL!	#NULL!	#NULL!	#NULL!	#NULL!	#NULL!	#NULL!	#NULL!	1	1	0	2	0.190307
224815	9	16	1	1	1	2	3	4	0	#NULL!	0	0	#NULL!	#NULL!	1	1	0	8	0	3		#NULL!	#NULL!	#NULL!	#NULL!	#NULL!	#NULL!	#NULL!	#NULL!	#NULL!	#NULL!	#NULL!	#NULL!	#NULL!	#NULL!	1	1	0	1	0.280599
224784	9	17	1	1	1	2	2	4	0	#NULL!	0	0	#NULL!	#NULL!	1	1	0	8	0	3		#NULL!	#NULL!	#NULL!	#NULL!	#NULL!	#NULL!	#NULL!	#NULL!	#NULL!	#NULL!	#NULL!	#NULL!	#NULL!	#NULL!	1	1	1	1	0.33233
228905	9	19	1	1	1	2	7	3	2	18	0	0	#NULL!	#NULL!	1	1	0	8	0	3		#NULL!	#NULL!	#NULL!	#NULL!	#NULL!	0	0	1	0	0	0	0	0	0	0	#NULL!	#NULL!	#NULL!	0.986021
225437	9	17	1	1	1	0	#NULL!	2	2	14	0	0	#NULL!	#NULL!	1	1	0	8	0	3		#NULL!	#NULL!	#NULL!	#NULL!	#NULL!	0	0	1	0	0	0	0	0	0	0	#NULL!	#NULL!	#NULL!	0.421421
227366	9	19	1	1	1	2	4	4	5	17	0	0	#NULL!	#NULL!	1	1	0	8	0	3		#NULL!	#NULL!	#NULL!	#NULL!	#NULL!	0	1	0	0	0	0	0	0	0	0	#NULL!	#NULL!	#NULL!	1.29411
226304	9	19	1	1	2	0	#NULL!	2	0	#NULL!	0	0	#NULL!	#NULL!	1	1	0	8	0	3		#NULL!	#NULL!	#NULL!	#NULL!	#NULL!	1	0	0	0	0	0	0	0	0	0	#NULL!	#NULL!	#NULL!	2.83518
228681	9	18	1	1	2	2	6	3	0	#NULL!	0	0	#NULL!	#NULL!	1	1	0	8	0	3		#NULL!	#NULL!	#NULL!	#NULL!	#NULL!	1	0	0	0	0	0	0	0	0	0	#NULL!	#NULL!	#NULL!	0.756209
225301	9	18	1	1	2	2	5	1	0	#NULL!	0	0	#NULL!	#NULL!	1	1	0	8	0	3		#NULL!	#NULL!	#NULL!	#NULL!	#NULL!	0	0	0	0	0	0	0	0	1	0	#NULL!	#NULL!	#NULL!	0.455305
224791	9	20	1	2	2	1	4	3	1	18	0	0	#NULL!	#NULL!	1	1	0	8	0	3		#NULL!	#NULL!	#NULL!	#NULL!	#NULL!	#NULL!	#NULL!	#NULL!	#NULL!	#NULL!	#NULL!	#NULL!	#NULL!	#NULL!	1	1	0	1	0.190307
224773	9	20	1	2	1	2	5	2	0	#NULL!	0	0	#NULL!	#NULL!	1	1	0	8	0	3		#NULL!	#NULL!	#NULL!	#NULL!	#NULL!	#NULL!	#NULL!	#NULL!	#NULL!	#NULL!	#NULL!	#NULL!	#NULL!	#NULL!	1	1	1	1	0.166189
224783	9	22	1	2	1	2	6	5	0	#NULL!	0	0	#NULL!	#NULL!	1	1	0	8	0	3		#NULL!	#NULL!	#NULL!	#NULL!	#NULL!	#NULL!	#NULL!	#NULL!	#NULL!	#NULL!	#NULL!	#NULL!	#NULL!	#NULL!	1	1	1	1	0.362735
229222	9	20	1	2	1	2	3	4	2	16	0	0	#NULL!	#NULL!	1	1	0	8	0	3		#NULL!	#NULL!	#NULL!	#NULL!	#NULL!	0	0	0	0	0	0	0	1	0	0	#NULL!	#NULL!	#NULL!	0.295645
224941	9	20	1	2	1	2	7	2	0	#NULL!	0	0	#NULL!	#NULL!	1	1	0	8	0	3		#NULL!	#NULL!	#NULL!	#NULL!	#NULL!	0	0	0	0	0	0	0	1	0	0	#NULL!	#NULL!	#NULL!	0.273598
225380	9	20	1	2	2	1	1	1	1	18	0	0	#NULL!	#NULL!	1	1	0	8	0	3		#NULL!	#NULL!	#NULL!	#NULL!	#NULL!	0	0	0	0	0	0	1	0	0	0	#NULL!	#NULL!	#NULL!	0.307363
224797	9	26	2	3	1	2	6	4	1	26	0	0	#NULL!	#NULL!	1	1	0	8	0	3		#NULL!	#NULL!	#NULL!	#NULL!	#NULL!	#NULL!	#NULL!	#NULL!	#NULL!	#NULL!	#NULL!	#NULL!	#NULL!	#NULL!	1	1	0	2	0.421421
225912	9	28	2	3	2	2	5	3	0	#NULL!	0	0	#NULL!	#NULL!	1	1	0	8	0	3		#NULL!	#NULL!	#NULL!	#NULL!	#NULL!	0	1	0	0	0	0	0	0	0	0	#NULL!	#NULL!	#NULL!	1.23921
224763	9	38	3	5	1	1	1	1	1	17	0	0	#NULL!	#NULL!	1	1	0	8	0	3		#NULL!	#NULL!	#NULL!	#NULL!	#NULL!	#NULL!	#NULL!	#NULL!	#NULL!	#NULL!	#NULL!	#NULL!	#NULL!	#NULL!	1	7	0	2	0.340168
219	8	30	2	4	1	0	#NULL!	1	1	23	3	2	25	1	1	1	0	8	0	3		#NULL!	#NULL!	#NULL!	#NULL!	#NULL!	#NULL!	#NULL!	#NULL!	#NULL!	#NULL!	#NULL!	#NULL!	#NULL!	#NULL!	1	1	0	1	0.103373
89810	8	45	3	7	2	1	3	3	1	19	10	3	19	1	1	1	0	8	0	3		#NULL!	#NULL!	#NULL!	#NULL!	#NULL!	0	0	0	0	0	0	0	0	0	0	#NULL!	#NULL!	#NULL!	0.962634
94171	8	31	2	4	2	0	#NULL!	1	1	16	3	2	18	1	1	1	0	8	0	3		#NULL!	#NULL!	#NULL!	#NULL!	#NULL!	0	0	0	0	0	0	0	0	0	0	#NULL!	#NULL!	#NULL!	1.11065
102194	8	27	2	3	2	1	5	2	3	15	4	2	16	0	1	1	0	8	0	3		#NULL!	#NULL!	#NULL!	#NULL!	#NULL!	0	0	0	0	0	0	0	0	0	0	#NULL!	#NULL!	#NULL!	0.930031
85918	8	16	1	1	1	2	2	3	0	#NULL!	0	0	#NULL!	#NULL!	1	1	0	8	0	3		#NULL!	#NULL!	#NULL!	#NULL!	#NULL!	0	0	0	0	0	0	0	0	0	0	#NULL!	#NULL!	#NULL!	0.498227
102132	8	17	1	1	2	2	4	4	0	#NULL!	0	0	#NULL!	#NULL!	1	1	0	8	0	3		#NULL!	#NULL!	#NULL!	#NULL!	#NULL!	0	0	0	0	0	0	0	0	0	0	#NULL!	#NULL!	#NULL!	1.55147
87536	8	22	1	2	2	2	3	4	0	#NULL!	0	0	#NULL!	#NULL!	1	1	0	8	0	3		#NULL!	#NULL!	#NULL!	#NULL!	#NULL!	0	0	0	0	0	0	0	0	0	0	#NULL!	#NULL!	#NULL!	1.28313
86671	8	26	2	3	2	3	1	5	0	#NULL!	0	0	#NULL!	#NULL!	1	1	0	8	0	3		#NULL!	#NULL!	#NULL!	#NULL!	#NULL!	0	0	0	0	0	0	0	0	0	0	#NULL!	#NULL!	#NULL!	0.776979
265	7	32	2	4	1	1	5	5	1	16	2	1	22	1	1	1	0	2	0	3		#NULL!	#NULL!	#NULL!	#NULL!	#NULL!	#NULL!	#NULL!	#NULL!	#NULL!	#NULL!	#NULL!	#NULL!	#NULL!	#NULL!	1	1	#NULL!	1	0.621129
267	7	18	1	1	1	2	1	5	0	#NULL!	1	1	17	0	1	1	0	1	0	3		#NULL!	#NULL!	#NULL!	#NULL!	#NULL!	#NULL!	#NULL!	#NULL!	#NULL!	#NULL!	#NULL!	#NULL!	#NULL!	#NULL!	1	1	#NULL!	1	0.773668
115637	7	20	1	2	2	0	#NULL!	1	1	13	3	2	15	0	1	1	0	1	0	3		#NULL!	#NULL!	#NULL!	#NULL!	#NULL!	0	0	1	0	0	0	0	0	0	0	#NULL!	#NULL!	#NULL!	0.682869
266	7	37	3	5	2	0	#NULL!	3	1	13	3	2	13	0	1	1	0	2	0	3		#NULL!	#NULL!	#NULL!	#NULL!	#NULL!	#NULL!	#NULL!	#NULL!	#NULL!	#NULL!	#NULL!	#NULL!	#NULL!	#NULL!	1	1	#NULL!	1	0.450108
115638	7	18	1	1	2	1	4	1	0	#NULL!	0	0	#NULL!	#NULL!	1	1	0	1	0	3		#NULL!	#NULL!	#NULL!	#NULL!	#NULL!	0	0	1	0	0	0	0	0	0	0	#NULL!	#NULL!	#NULL!	0.670784
268	7	24	1	2	1	2	5	5	0	#NULL!	0	0	#NULL!	#NULL!	1	1	0	1	0	3		#NULL!	#NULL!	#NULL!	#NULL!	#NULL!	#NULL!	#NULL!	#NULL!	#NULL!	#NULL!	#NULL!	#NULL!	#NULL!	#NULL!	1	1	#NULL!	1	0.312792
115639	7	23	1	2	2	0	#NULL!	3	0	#NULL!	0	0	#NULL!	#NULL!	1	1	0	1	0	3		#NULL!	#NULL!	#NULL!	#NULL!	#NULL!	0	1	0	0	0	0	0	0	0	0	#NULL!	#NULL!	#NULL!	0.587183
323	6	40	3	6	2	1	1	3	4	18	1	1	31	1	1	1	0	8	0	3		#NULL!	#NULL!	#NULL!	#NULL!	#NULL!	#NULL!	#NULL!	#NULL!	#NULL!	#NULL!	#NULL!	#NULL!	#NULL!	#NULL!	1	1	0	4	0.808551
124761	6	45	3	7	2	1	2	3	1	17	4	2	20	1	1	1	0	8	0	3		#NULL!	#NULL!	#NULL!	#NULL!	#NULL!	0	1	1	0	0	0	0	0	0	0	#NULL!	#NULL!	#NULL!	0.072397
324	6	20	1	2	2	2	10	1	1	18	1	1	19	1	1	1	0	8	0	3		#NULL!	#NULL!	#NULL!	#NULL!	#NULL!	#NULL!	#NULL!	#NULL!	#NULL!	#NULL!	#NULL!	#NULL!	#NULL!	#NULL!	1	1	0	4	0.56842
124756	6	38	3	5	2	0	#NULL!	5	1	13	7	3	19	1	1	1	0	8	0	3		#NULL!	#NULL!	#NULL!	#NULL!	#NULL!	0	0	0	0	0	0	1	0	0	0	#NULL!	#NULL!	#NULL!	2.24559
124758	6	43	3	6	2	0	#NULL!	3	1	14	5	3	18	1	1	1	0	8	0	3		#NULL!	#NULL!	#NULL!	#NULL!	#NULL!	0	1	0	0	0	0	0	0	0	0	#NULL!	#NULL!	#NULL!	2.15455
325	6	20	1	2	2	0	#NULL!	1	1	13	2	1	17	0	1	1	0	8	0	3		#NULL!	#NULL!	#NULL!	#NULL!	#NULL!	#NULL!	#NULL!	#NULL!	#NULL!	#NULL!	#NULL!	#NULL!	#NULL!	#NULL!	1	1	0	4	0.673207
124757	6	32	2	4	2	0	#NULL!	4	1	16	3	2	17	0	1	1	0	8	0	3		#NULL!	#NULL!	#NULL!	#NULL!	#NULL!	0	0	0	0	0	0	0	1	0	0	#NULL!	#NULL!	#NULL!	0.041965
321	6	28	2	3	2	1	2	1	5	12	4	2	17	0	1	1	0	8	0	3		#NULL!	#NULL!	#NULL!	#NULL!	#NULL!	#NULL!	#NULL!	#NULL!	#NULL!	#NULL!	#NULL!	#NULL!	#NULL!	#NULL!	1	1	0	4	0.014803
322	6	40	3	6	2	0	#NULL!	1	1	15	9	3	17	0	1	1	0	8	0	3		#NULL!	#NULL!	#NULL!	#NULL!	#NULL!	#NULL!	#NULL!	#NULL!	#NULL!	#NULL!	#NULL!	#NULL!	#NULL!	#NULL!	1	1	0	4	0.12843
124760	6	44	3	6	2	0	#NULL!	2	3	10	6	3	16	0	1	1	0	8	0	3		#NULL!	#NULL!	#NULL!	#NULL!	#NULL!	0	0	1	0	0	0	0	0	0	0	#NULL!	#NULL!	#NULL!	0.563844
124762	6	45	3	7	2	0	#NULL!	1	3	16	9	3	16	0	1	1	0	8	0	3		#NULL!	#NULL!	#NULL!	#NULL!	#NULL!	0	1	0	0	0	0	0	0	0	0	#NULL!	#NULL!	#NULL!	0.094386
320	6	25	2	3	2	0	#NULL!	2	1	14	7	3	15	0	1	1	0	8	0	3		#NULL!	#NULL!	#NULL!	#NULL!	#NULL!	#NULL!	#NULL!	#NULL!	#NULL!	#NULL!	#NULL!	#NULL!	#NULL!	#NULL!	1	1	0	4	1.64169
124759	6	18	1	1	2	1	7	3	0	#NULL!	0	0	#NULL!	#NULL!	1	1	0	8	0	3		#NULL!	#NULL!	#NULL!	#NULL!	#NULL!	0	0	0	0	0	0	0	1	0	0	#NULL!	#NULL!	#NULL!	2.14107
16863	18	48	3	7	1	0	#NULL!	1	1	17	7	3	25	1	1	1	1	3	1	2		#NULL!	0	#NULL!	#NULL!	#NULL!	#NULL!	#NULL!	#NULL!	#NULL!	#NULL!	#NULL!	#NULL!	#NULL!	#NULL!	1	1	1	1	1.27896
16859	18	47	3	7	2	0	#NULL!	3	2	17	10	3	22	1	1	1	1	3	1	2		#NULL!	0	#NULL!	#NULL!	#NULL!	#NULL!	#NULL!	#NULL!	#NULL!	#NULL!	#NULL!	#NULL!	#NULL!	#NULL!	1	1	1	1	2.23153
16813	18	37	3	5	2	1	2	2	2	20	7	3	21	1	1	1	1	3	1	2		#NULL!	0	#NULL!	#NULL!	#NULL!	#NULL!	#NULL!	#NULL!	#NULL!	#NULL!	#NULL!	#NULL!	#NULL!	#NULL!	1	1	1	2	1.21118
16801	18	36	3	5	1	3	2	1	3	18	2	1	20	1	1	1	1	3	1	2		#NULL!	0	#NULL!	#NULL!	#NULL!	#NULL!	#NULL!	#NULL!	#NULL!	#NULL!	#NULL!	#NULL!	#NULL!	#NULL!	1	1	1	3	0.788959
16809	18	47	3	7	2	0	#NULL!	4	1	17	4	2	20	1	1	1	1	3	1	2		#NULL!	0	#NULL!	#NULL!	#NULL!	#NULL!	#NULL!	#NULL!	#NULL!	#NULL!	#NULL!	#NULL!	#NULL!	#NULL!	1	1	1	2	0.942642
16862	18	47	3	7	2	1	1	2	1	19	10	3	20	1	1	1	1	3	1	2		#NULL!	0	#NULL!	#NULL!	#NULL!	#NULL!	#NULL!	#NULL!	#NULL!	#NULL!	#NULL!	#NULL!	#NULL!	#NULL!	1	1	1	1	0.973195
16810	18	30	2	4	2	1	6	2	2	13	2	1	18	1	1	1	1	3	1	2		#NULL!	0	#NULL!	#NULL!	#NULL!	#NULL!	#NULL!	#NULL!	#NULL!	#NULL!	#NULL!	#NULL!	#NULL!	#NULL!	1	1	1	2	1.49305
16866	18	35	3	5	1	0	#NULL!	1	2	27	4	2	18	1	1	1	1	3	1	2		#NULL!	0	#NULL!	#NULL!	#NULL!	#NULL!	#NULL!	#NULL!	#NULL!	#NULL!	#NULL!	#NULL!	#NULL!	#NULL!	1	1	1	1	0.620234
16812	18	43	3	6	2	1	4	2	2	16	10	3	18	1	1	1	1	3	1	2		#NULL!	0	#NULL!	#NULL!	#NULL!	#NULL!	#NULL!	#NULL!	#NULL!	#NULL!	#NULL!	#NULL!	#NULL!	#NULL!	1	1	1	2	0.866115
16811	18	21	1	2	2	1	6	2	0	#NULL!	2	1	17	0	1	1	1	3	1	2		#NULL!	0	#NULL!	#NULL!	#NULL!	#NULL!	#NULL!	#NULL!	#NULL!	#NULL!	#NULL!	#NULL!	#NULL!	#NULL!	1	1	1	2	1.00571
16860	18	40	3	6	2	1	5	4	2	26	8	3	17	0	1	1	1	3	1	2		#NULL!	0	#NULL!	#NULL!	#NULL!	#NULL!	#NULL!	#NULL!	#NULL!	#NULL!	#NULL!	#NULL!	#NULL!	#NULL!	1	1	1	1	1.49385
16864	18	18	1	1	2	1	1	1	1	17	1	1	16	0	1	1	1	3	1	2		#NULL!	0	#NULL!	#NULL!	#NULL!	#NULL!	#NULL!	#NULL!	#NULL!	#NULL!	#NULL!	#NULL!	#NULL!	#NULL!	1	1	1	1	1.36544
16974	18	25	2	3	2	1	4	2	2	16	3	2	16	0	1	1	1	3	1	2		#NULL!	0	#NULL!	#NULL!	#NULL!	0	0	0	0	0	0	0	0	0	0	#NULL!	#NULL!	#NULL!	0.785965
16806	18	47	3	7	2	1	6	3	2	15	8	3	16	0	1	1	1	3	1	2		#NULL!	0	#NULL!	#NULL!	#NULL!	#NULL!	#NULL!	#NULL!	#NULL!	#NULL!	#NULL!	#NULL!	#NULL!	#NULL!	1	1	1	2	1.21205
16808	18	23	1	2	2	1	4	1	5	16	2	1	15	0	1	1	1	3	1	2		#NULL!	0	#NULL!	#NULL!	#NULL!	#NULL!	#NULL!	#NULL!	#NULL!	#NULL!	#NULL!	#NULL!	#NULL!	#NULL!	1	1	1	2	0.981177
16973	18	37	3	5	2	0	#NULL!	3	1	13	8	3	15	0	1	1	1	3	1	2		#NULL!	0	#NULL!	#NULL!	#NULL!	0	0	0	0	0	0	0	0	0	0	#NULL!	#NULL!	#NULL!	1.41047
16807	18	38	3	5	1	2	4	5	1	12	7	3	14	0	1	1	1	3	1	2		#NULL!	0	#NULL!	#NULL!	#NULL!	#NULL!	#NULL!	#NULL!	#NULL!	#NULL!	#NULL!	#NULL!	#NULL!	#NULL!	1	1	1	2	0.966459
16972	18	18	1	1	1	1	5	5	0	#NULL!	0	0	#NULL!	#NULL!	1	1	1	3	1	2		#NULL!	0	#NULL!	#NULL!	#NULL!	0	0	0	0	0	0	0	0	0	0	#NULL!	#NULL!	#NULL!	0.761917
16861	18	21	1	2	1	1	7	3	2	20	0	0	#NULL!	#NULL!	1	1	1	3	1	2		#NULL!	0	#NULL!	#NULL!	#NULL!	#NULL!	#NULL!	#NULL!	#NULL!	#NULL!	#NULL!	#NULL!	#NULL!	#NULL!	1	1	1	1	0.966459
16865	18	21	1	2	2	1	4	1	2	21	0	0	#NULL!	#NULL!	1	1	1	3	1	2		#NULL!	0	#NULL!	#NULL!	#NULL!	#NULL!	#NULL!	#NULL!	#NULL!	#NULL!	#NULL!	#NULL!	#NULL!	#NULL!	1	1	1	1	0.532706
230118	13	37	3	5	2	0	#NULL!	1	1	15	5	3	28	1	1	1	1	3	1	2		#NULL!	0	#NULL!	#NULL!	#NULL!	#NULL!	#NULL!	#NULL!	#NULL!	#NULL!	#NULL!	#NULL!	#NULL!	#NULL!	1	2	0	4	0.465348
230133	13	26	2	3	2	0	#NULL!	2	1	22	2	1	23	1	1	1	1	3	1	2		#NULL!	0	#NULL!	#NULL!	#NULL!	1	1	1	0	0	0	1	0	0	0	#NULL!	#NULL!	#NULL!	1.52975
230126	13	25	2	3	2	1	1	3	2	21	2	1	22	1	1	1	1	3	1	2		#NULL!	0	#NULL!	#NULL!	#NULL!	#NULL!	#NULL!	#NULL!	#NULL!	#NULL!	#NULL!	#NULL!	#NULL!	#NULL!	1	9	9	9	0.695603
230130	13	30	2	4	1	0	#NULL!	5	1	15	2	1	22	1	1	1	1	3	1	2		#NULL!	0	#NULL!	#NULL!	#NULL!	#NULL!	#NULL!	#NULL!	#NULL!	#NULL!	#NULL!	#NULL!	#NULL!	#NULL!	1	#NULL!	0	1	1.12706
230132	13	33	2	4	2	0	#NULL!	1	1	12	4	2	22	1	1	1	1	3	1	2		#NULL!	0	#NULL!	#NULL!	#NULL!	#NULL!	#NULL!	#NULL!	#NULL!	#NULL!	#NULL!	#NULL!	#NULL!	#NULL!	1	#NULL!	0	1	0.584698
230122	13	30	2	4	2	0	#NULL!	3	1	22	5	3	22	1	1	1	1	3	1	2		#NULL!	0	#NULL!	#NULL!	#NULL!	#NULL!	#NULL!	#NULL!	#NULL!	#NULL!	#NULL!	#NULL!	#NULL!	#NULL!	1	1	1	1	1.22937
230115	13	48	3	7	2	0	#NULL!	2	1	24	13	3	22	1	1	1	1	3	1	2		#NULL!	0	#NULL!	#NULL!	#NULL!	#NULL!	#NULL!	#NULL!	#NULL!	#NULL!	#NULL!	#NULL!	#NULL!	#NULL!	1	2	0	4	0.605592
230134	13	25	2	3	2	0	#NULL!	2	2	17	2	1	21	1	1	1	1	3	1	2		#NULL!	0	#NULL!	#NULL!	#NULL!	#NULL!	#NULL!	#NULL!	#NULL!	#NULL!	#NULL!	#NULL!	#NULL!	#NULL!	1	1	1	1	0.608418
230136	13	30	2	4	2	0	#NULL!	1	1	15	3	2	21	1	1	1	1	3	1	2		#NULL!	0	#NULL!	#NULL!	#NULL!	#NULL!	#NULL!	#NULL!	#NULL!	#NULL!	#NULL!	#NULL!	#NULL!	#NULL!	1	9	9	2	0.895127
230117	13	42	3	6	1	2	4	5	1	17	4	2	20	1	1	1	1	3	1	2		#NULL!	0	#NULL!	#NULL!	#NULL!	#NULL!	#NULL!	#NULL!	#NULL!	#NULL!	#NULL!	#NULL!	#NULL!	#NULL!	1	#NULL!	0	2	0.289025
230125	13	26	2	3	2	1	1	3	1	11	3	2	19	1	1	1	1	3	1	2		#NULL!	0	#NULL!	#NULL!	#NULL!	#NULL!	#NULL!	#NULL!	#NULL!	#NULL!	#NULL!	#NULL!	#NULL!	#NULL!	1	9	9	9	0.695603
230129	13	19	1	1	1	2	2	4	0	#NULL!	1	1	18	1	1	1	1	3	1	2		#NULL!	0	#NULL!	#NULL!	#NULL!	1	0	0	0	0	0	0	0	0	0	#NULL!	#NULL!	#NULL!	0.248257
230140	13	26	2	3	2	0	#NULL!	3	1	10	4	2	18	1	1	1	1	3	1	2		#NULL!	0	#NULL!	#NULL!	#NULL!	0	0	0	0	0	0	0	0	1	0	#NULL!	#NULL!	#NULL!	0.67439
230124	13	49	3	7	1	2	1	4	0	#NULL!	5	3	18	1	1	1	1	3	1	2		#NULL!	0	#NULL!	#NULL!	#NULL!	#NULL!	#NULL!	#NULL!	#NULL!	#NULL!	#NULL!	#NULL!	#NULL!	#NULL!	1	#NULL!	0	1	0.656549
230135	13	41	3	6	2	0	#NULL!	2	1	17	8	3	17	0	1	1	1	3	1	2		#NULL!	0	#NULL!	#NULL!	#NULL!	#NULL!	#NULL!	#NULL!	#NULL!	#NULL!	#NULL!	#NULL!	#NULL!	#NULL!	1	#NULL!	0	2	1.29116
230123	13	19	1	1	1	2	1	5	0	#NULL!	1	1	16	0	1	1	1	3	1	2		#NULL!	0	#NULL!	#NULL!	#NULL!	1	0	0	0	0	0	0	0	0	0	#NULL!	#NULL!	#NULL!	1.75402
230120	13	18	1	1	1	2	3	4	0	#NULL!	1	1	16	0	1	1	1	3	1	2		#NULL!	0	#NULL!	#NULL!	#NULL!	0	0	0	0	0	0	0	0	0	0	#NULL!	#NULL!	#NULL!	0.372771
230112	13	22	1	2	1	0	#NULL!	3	0	#NULL!	2	1	16	0	1	1	1	3	1	2		#NULL!	0	#NULL!	#NULL!	#NULL!	1	0	0	0	0	0	0	0	0	0	#NULL!	#NULL!	#NULL!	1.60627
230137	13	30	2	4	2	0	#NULL!	3	1	16	2	1	16	0	1	1	1	3	1	2		#NULL!	0	#NULL!	#NULL!	#NULL!	#NULL!	#NULL!	#NULL!	#NULL!	#NULL!	#NULL!	#NULL!	#NULL!	#NULL!	1	1	1	1	0.746465
230138	13	23	1	2	2	0	#NULL!	3	1	16	3	2	16	0	1	1	1	3	1	2		#NULL!	0	#NULL!	#NULL!	#NULL!	#NULL!	#NULL!	#NULL!	#NULL!	#NULL!	#NULL!	#NULL!	#NULL!	#NULL!	1	#NULL!	0	2	0.746465
230116	13	36	3	5	2	0	#NULL!	1	1	16	4	2	16	0	1	1	1	3	1	2		#NULL!	0	#NULL!	#NULL!	#NULL!	#NULL!	#NULL!	#NULL!	#NULL!	#NULL!	#NULL!	#NULL!	#NULL!	#NULL!	1	#NULL!	0	2	0.605592
230141	13	29	2	3	1	0	#NULL!	4	1	15	5	3	16	0	1	1	1	3	1	2		#NULL!	0	#NULL!	#NULL!	#NULL!	#NULL!	#NULL!	#NULL!	#NULL!	#NULL!	#NULL!	#NULL!	#NULL!	#NULL!	1	#NULL!	0	2	0.878011
230119	13	22	1	2	2	0	#NULL!	1	1	17	2	1	15	0	1	1	1	3	1	2		#NULL!	0	#NULL!	#NULL!	#NULL!	#NULL!	#NULL!	#NULL!	#NULL!	#NULL!	#NULL!	#NULL!	#NULL!	#NULL!	1	1	1	1	1.11108
230128	13	40	3	6	1	0	#NULL!	4	1	24	7	3	15	0	1	1	1	3	1	2		#NULL!	0	#NULL!	#NULL!	#NULL!	1	0	0	0	0	0	0	0	0	0	#NULL!	#NULL!	#NULL!	0.248257
230121	13	30	2	4	1	0	#NULL!	4	0	#NULL!	5	3	14	0	1	1	1	3	1	2		#NULL!	0	#NULL!	#NULL!	#NULL!	0	1	0	0	0	0	0	0	0	0	#NULL!	#NULL!	#NULL!	2.68451
230114	13	41	3	6	2	0	#NULL!	2	1	11	9	3	11	0	1	1	1	3	1	2		#NULL!	0	#NULL!	#NULL!	#NULL!	#NULL!	#NULL!	#NULL!	#NULL!	#NULL!	#NULL!	#NULL!	#NULL!	#NULL!	1	#NULL!	0	1	1.47262
230127	13	40	3	6	1	0	#NULL!	5	5	26	0	0	#NULL!	#NULL!	1	1	1	3	1	2		#NULL!	0	#NULL!	#NULL!	#NULL!	0	0	0	0	0	0	0	1	0	0	#NULL!	#NULL!	#NULL!	2.66833
291	7	26	2	3	2	0	#NULL!	2	4	19	2	1	20	1	1	1	1	3	1	2		#NULL!	0	#NULL!	#NULL!	#NULL!	#NULL!	#NULL!	#NULL!	#NULL!	#NULL!	#NULL!	#NULL!	#NULL!	#NULL!	1	1	#NULL!	3	1.6847
288	7	23	1	2	1	1	5	4	0	#NULL!	1	1	18	1	1	1	1	3	1	2		#NULL!	0	#NULL!	#NULL!	#NULL!	#NULL!	#NULL!	#NULL!	#NULL!	#NULL!	#NULL!	#NULL!	#NULL!	#NULL!	1	1	#NULL!	1	0.922428
115646	7	25	2	3	2	0	#NULL!	1	1	17	2	1	18	1	1	1	1	3	1	2		#NULL!	0	#NULL!	#NULL!	#NULL!	1	0	0	0	0	0	0	0	0	0	#NULL!	#NULL!	#NULL!	2.29653
115643	7	26	2	3	2	0	#NULL!	1	1	13	6	3	13	0	1	1	1	3	1	2		#NULL!	0	#NULL!	#NULL!	#NULL!	0	0	1	0	0	0	0	0	0	0	#NULL!	#NULL!	#NULL!	0.407314
284	7	18	1	1	1	0	#NULL!	4	4	13	0	0	#NULL!	#NULL!	1	1	1	3	1	2		#NULL!	0	#NULL!	#NULL!	#NULL!	#NULL!	#NULL!	#NULL!	#NULL!	#NULL!	#NULL!	#NULL!	#NULL!	#NULL!	1	1	#NULL!	2	0.399265
287	7	25	2	3	1	0	#NULL!	5	0	#NULL!	0	0	#NULL!	#NULL!	1	1	1	3	1	2		#NULL!	0	#NULL!	#NULL!	#NULL!	#NULL!	#NULL!	#NULL!	#NULL!	#NULL!	#NULL!	#NULL!	#NULL!	#NULL!	1	1	#NULL!	2	0.922428
289	7	27	2	3	2	0	#NULL!	3	1	19	0	0	#NULL!	#NULL!	1	1	1	3	1	2		#NULL!	0	#NULL!	#NULL!	#NULL!	#NULL!	#NULL!	#NULL!	#NULL!	#NULL!	#NULL!	#NULL!	#NULL!	#NULL!	1	1	#NULL!	2	1.39942
17015	18	49	3	7	2	1	7	4	1	21	1	1	37	1	1	1	1	3	1	1		#NULL!	1	#NULL!	#NULL!	#NULL!	0	0	0	0	0	0	0	0	0	0	#NULL!	#NULL!	#NULL!	1.49774
16970	18	35	3	5	2	1	3	2	5	25	1	1	32	1	1	1	1	3	1	1		#NULL!	1	#NULL!	#NULL!	#NULL!	#NULL!	#NULL!	#NULL!	#NULL!	#NULL!	#NULL!	#NULL!	#NULL!	#NULL!	1	1	0	4	1.01484
17023	18	36	3	5	1	1	5	4	1	31	2	1	32	1	1	1	1	3	1	1		#NULL!	1	#NULL!	#NULL!	#NULL!	0	0	0	0	0	0	0	0	0	0	#NULL!	#NULL!	#NULL!	0.711339
16824	18	37	3	5	2	3	3	4	1	28	4	2	28	1	1	1	1	3	1	1		#NULL!	1	#NULL!	#NULL!	#NULL!	#NULL!	#NULL!	#NULL!	#NULL!	#NULL!	#NULL!	#NULL!	#NULL!	#NULL!	1	1	1	2	0.720669
16903	18	40	3	6	1	1	7	3	1	19	4	2	27	1	1	1	1	3	1	1		#NULL!	1	#NULL!	#NULL!	#NULL!	#NULL!	#NULL!	#NULL!	#NULL!	#NULL!	#NULL!	#NULL!	#NULL!	#NULL!	1	1	1	1	0.801252
16979	18	47	3	7	2	1	3	2	1	16	9	3	27	1	1	1	1	3	1	1		#NULL!	1	#NULL!	#NULL!	#NULL!	0	0	0	0	0	0	0	0	0	0	#NULL!	#NULL!	#NULL!	1.59071
16882	18	27	2	3	1	1	7	3	2	24	1	1	25	1	1	1	1	3	1	1		#NULL!	1	#NULL!	#NULL!	#NULL!	#NULL!	#NULL!	#NULL!	#NULL!	#NULL!	#NULL!	#NULL!	#NULL!	#NULL!	1	1	1	1	1.53832
16976	18	31	2	4	1	2	6	5	1	24	2	1	25	1	1	1	1	3	1	1		#NULL!	1	#NULL!	#NULL!	#NULL!	0	0	0	0	0	0	0	0	0	0	#NULL!	#NULL!	#NULL!	0.492694
16917	18	38	3	5	2	1	5	3	1	21	3	2	25	1	1	1	1	3	1	1		#NULL!	1	#NULL!	#NULL!	#NULL!	#NULL!	#NULL!	#NULL!	#NULL!	#NULL!	#NULL!	#NULL!	#NULL!	#NULL!	1	1	1	1	0.76217
17012	18	32	2	4	1	1	5	4	1	24	4	2	25	1	1	1	1	3	1	1		#NULL!	1	#NULL!	#NULL!	#NULL!	0	0	0	0	0	0	0	0	0	0	#NULL!	#NULL!	#NULL!	0.864045
17014	18	48	3	7	2	1	2	2	3	17	5	3	25	1	1	1	1	3	1	1		#NULL!	1	#NULL!	#NULL!	#NULL!	0	0	0	0	0	0	0	0	0	0	#NULL!	#NULL!	#NULL!	1.07362
16925	18	27	2	3	2	1	4	4	1	25	1	1	24	1	1	1	1	3	1	1		#NULL!	1	#NULL!	#NULL!	#NULL!	#NULL!	#NULL!	#NULL!	#NULL!	#NULL!	#NULL!	#NULL!	#NULL!	#NULL!	1	1	1	1	0.756207
17020	18	27	2	3	1	3	3	5	2	24	2	1	24	1	1	1	1	3	1	1		#NULL!	1	#NULL!	#NULL!	#NULL!	0	0	0	0	0	0	0	0	0	0	#NULL!	#NULL!	#NULL!	1.55385
16921	18	32	2	4	1	1	7	3	1	25	3	2	24	1	1	1	1	3	1	1		#NULL!	1	#NULL!	#NULL!	#NULL!	#NULL!	#NULL!	#NULL!	#NULL!	#NULL!	#NULL!	#NULL!	#NULL!	#NULL!	1	1	1	1	1.55385
16990	18	30	2	4	2	0	#NULL!	1	1	22	4	2	24	1	1	1	1	3	1	1		#NULL!	1	#NULL!	#NULL!	#NULL!	0	0	0	0	0	0	0	0	0	0	#NULL!	#NULL!	#NULL!	0.213008
17019	18	44	3	6	1	2	4	5	1	24	4	2	24	1	1	1	1	3	1	1		#NULL!	1	#NULL!	#NULL!	#NULL!	0	0	0	0	0	0	0	0	0	0	#NULL!	#NULL!	#NULL!	1.90442
16887	18	48	3	7	2	1	5	3	3	18	4	2	24	1	1	1	1	3	1	1		#NULL!	1	#NULL!	#NULL!	#NULL!	#NULL!	#NULL!	#NULL!	#NULL!	#NULL!	#NULL!	#NULL!	#NULL!	#NULL!	1	1	1	1	1.12412
16839	18	40	3	6	2	1	3	3	1	22	6	3	24	1	1	1	1	3	1	1		#NULL!	1	#NULL!	#NULL!	#NULL!	#NULL!	#NULL!	#NULL!	#NULL!	#NULL!	#NULL!	#NULL!	#NULL!	#NULL!	1	1	1	2	1.2786
16919	18	39	3	5	2	1	7	4	1	22	5	3	23	1	1	1	1	3	1	1		#NULL!	1	#NULL!	#NULL!	#NULL!	#NULL!	#NULL!	#NULL!	#NULL!	#NULL!	#NULL!	#NULL!	#NULL!	#NULL!	1	1	1	1	1.19166
16906	18	23	1	2	2	1	7	2	2	21	1	1	22	1	1	1	1	3	1	1		#NULL!	1	#NULL!	#NULL!	#NULL!	#NULL!	#NULL!	#NULL!	#NULL!	#NULL!	#NULL!	#NULL!	#NULL!	#NULL!	1	1	1	1	0.90465
17008	18	31	2	4	2	1	7	5	5	22	3	2	22	1	1	1	1	3	1	1		#NULL!	1	#NULL!	#NULL!	#NULL!	0	0	0	0	0	0	0	0	0	0	#NULL!	#NULL!	#NULL!	0.706649
16893	18	36	3	5	2	1	4	1	1	20	5	3	22	1	1	1	1	3	1	1		#NULL!	1	#NULL!	#NULL!	#NULL!	#NULL!	#NULL!	#NULL!	#NULL!	#NULL!	#NULL!	#NULL!	#NULL!	#NULL!	1	1	1	1	1.33205
16878	18	48	3	7	2	1	7	2	5	20	6	3	22	1	1	1	1	3	1	1		#NULL!	1	#NULL!	#NULL!	#NULL!	#NULL!	#NULL!	#NULL!	#NULL!	#NULL!	#NULL!	#NULL!	#NULL!	#NULL!	1	1	1	1	0.928224
16914	18	23	1	2	2	2	1	1	0	#NULL!	1	1	21	1	1	1	1	3	1	1		#NULL!	1	#NULL!	#NULL!	#NULL!	#NULL!	#NULL!	#NULL!	#NULL!	#NULL!	#NULL!	#NULL!	#NULL!	#NULL!	1	1	1	1	1.14038
16891	18	25	2	3	2	1	7	2	1	19	2	1	21	1	1	1	1	3	1	1		#NULL!	1	#NULL!	#NULL!	#NULL!	#NULL!	#NULL!	#NULL!	#NULL!	#NULL!	#NULL!	#NULL!	#NULL!	#NULL!	1	1	1	1	0.310813
16981	18	27	2	3	1	3	1	5	1	20	2	1	21	1	1	1	1	3	1	1		#NULL!	1	#NULL!	#NULL!	#NULL!	0	0	0	0	0	0	0	0	0	0	#NULL!	#NULL!	#NULL!	1.52136
16837	18	31	2	4	1	1	2	5	5	25	2	1	21	1	1	1	1	3	1	1		#NULL!	1	#NULL!	#NULL!	#NULL!	#NULL!	#NULL!	#NULL!	#NULL!	#NULL!	#NULL!	#NULL!	#NULL!	#NULL!	1	1	1	2	1.63575
16920	18	27	2	3	2	1	5	4	1	20	3	2	21	1	1	1	1	3	1	1		#NULL!	1	#NULL!	#NULL!	#NULL!	#NULL!	#NULL!	#NULL!	#NULL!	#NULL!	#NULL!	#NULL!	#NULL!	#NULL!	1	1	1	1	1.23721
16877	18	33	2	4	1	1	7	5	3	18	3	2	21	1	1	1	1	3	1	1		#NULL!	1	#NULL!	#NULL!	#NULL!	#NULL!	#NULL!	#NULL!	#NULL!	#NULL!	#NULL!	#NULL!	#NULL!	#NULL!	1	1	1	1	1.16035
16802	18	30	2	4	2	0	#NULL!	1	2	19	4	2	21	1	1	1	1	3	1	1		#NULL!	1	#NULL!	#NULL!	#NULL!	#NULL!	#NULL!	#NULL!	#NULL!	#NULL!	#NULL!	#NULL!	#NULL!	#NULL!	1	1	1	3	0.754831
16978	18	32	2	4	2	1	0	2	2	21	4	2	21	1	1	1	1	3	1	1		#NULL!	1	#NULL!	#NULL!	#NULL!	0	0	0	0	0	0	0	0	0	0	#NULL!	#NULL!	#NULL!	0.993977
16815	18	39	3	5	2	1	2	2	2	10	4	2	21	1	1	1	1	3	1	1		#NULL!	1	#NULL!	#NULL!	#NULL!	#NULL!	#NULL!	#NULL!	#NULL!	#NULL!	#NULL!	#NULL!	#NULL!	#NULL!	1	1	1	2	0.90567
16879	18	46	3	7	2	2	2	3	1	19	4	2	21	1	1	1	1	3	1	1		#NULL!	1	#NULL!	#NULL!	#NULL!	#NULL!	#NULL!	#NULL!	#NULL!	#NULL!	#NULL!	#NULL!	#NULL!	#NULL!	1	1	1	1	1.14979
16874	18	33	2	4	2	1	3	2	2	17	5	3	21	1	1	1	1	3	1	1		#NULL!	1	#NULL!	#NULL!	#NULL!	#NULL!	#NULL!	#NULL!	#NULL!	#NULL!	#NULL!	#NULL!	#NULL!	#NULL!	1	1	1	1	2.23153
16896	18	42	3	6	2	1	2	1	1	18	5	3	21	1	1	1	1	3	1	1		#NULL!	1	#NULL!	#NULL!	#NULL!	#NULL!	#NULL!	#NULL!	#NULL!	#NULL!	#NULL!	#NULL!	#NULL!	#NULL!	1	1	1	1	0.805839
17007	18	37	3	5	2	1	3	2	2	19	6	3	21	1	1	1	1	3	1	1		#NULL!	1	#NULL!	#NULL!	#NULL!	0	0	0	0	0	0	0	0	0	0	#NULL!	#NULL!	#NULL!	1.06859
16885	18	36	3	5	2	1	2	1	2	20	7	3	21	1	1	1	1	3	1	1		#NULL!	1	#NULL!	#NULL!	#NULL!	#NULL!	#NULL!	#NULL!	#NULL!	#NULL!	#NULL!	#NULL!	#NULL!	#NULL!	1	1	1	1	0.966488
16983	18	42	3	6	2	1	3	2	2	21	8	3	21	1	1	1	1	3	1	1		#NULL!	1	#NULL!	#NULL!	#NULL!	0	0	0	0	0	0	0	0	0	0	#NULL!	#NULL!	#NULL!	1.67785
16834	18	23	1	2	2	2	2	5	5	19	1	1	20	1	1	1	1	3	1	1		#NULL!	1	#NULL!	#NULL!	#NULL!	#NULL!	#NULL!	#NULL!	#NULL!	#NULL!	#NULL!	#NULL!	#NULL!	#NULL!	1	1	1	2	0.748755
16868	18	21	1	2	1	2	4	4	2	19	1	1	20	1	1	1	1	3	1	1		#NULL!	1	#NULL!	#NULL!	#NULL!	#NULL!	#NULL!	#NULL!	#NULL!	#NULL!	#NULL!	#NULL!	#NULL!	#NULL!	1	1	1	1	0.358063
16838	18	29	2	3	1	2	3	5	1	20	1	1	20	1	1	1	1	3	1	1		#NULL!	1	#NULL!	#NULL!	#NULL!	#NULL!	#NULL!	#NULL!	#NULL!	#NULL!	#NULL!	#NULL!	#NULL!	#NULL!	1	1	1	2	1.63575
16909	18	30	2	4	2	2	6	5	2	17	2	1	20	1	1	1	1	3	1	1		#NULL!	1	#NULL!	#NULL!	#NULL!	#NULL!	#NULL!	#NULL!	#NULL!	#NULL!	#NULL!	#NULL!	#NULL!	#NULL!	1	1	1	1	0.570848
16803	18	28	2	3	2	1	2	2	2	19	3	2	20	1	1	1	1	3	1	1		#NULL!	1	#NULL!	#NULL!	#NULL!	#NULL!	#NULL!	#NULL!	#NULL!	#NULL!	#NULL!	#NULL!	#NULL!	#NULL!	1	1	1	3	1.06859
16871	18	25	2	3	2	1	7	3	2	23	3	2	20	1	1	1	1	3	1	1		#NULL!	1	#NULL!	#NULL!	#NULL!	#NULL!	#NULL!	#NULL!	#NULL!	#NULL!	#NULL!	#NULL!	#NULL!	#NULL!	1	1	1	1	0.630322
16910	18	31	2	4	2	1	7	3	0	#NULL!	3	2	20	1	1	1	1	3	1	1		#NULL!	1	#NULL!	#NULL!	#NULL!	#NULL!	#NULL!	#NULL!	#NULL!	#NULL!	#NULL!	#NULL!	#NULL!	#NULL!	1	1	1	1	0.951415
16823	18	44	3	6	2	1	2	1	5	18	8	3	20	1	1	1	1	3	1	1		#NULL!	1	#NULL!	#NULL!	#NULL!	#NULL!	#NULL!	#NULL!	#NULL!	#NULL!	#NULL!	#NULL!	#NULL!	#NULL!	1	1	1	2	0.926306
17017	18	40	3	6	2	0	#NULL!	3	1	19	8	3	20	1	1	1	1	3	1	1		#NULL!	1	#NULL!	#NULL!	#NULL!	0	0	0	0	0	0	0	0	0	0	#NULL!	#NULL!	#NULL!	1.01995
16889	18	42	3	6	2	1	7	4	1	17	9	3	20	1	1	1	1	3	1	1		#NULL!	1	#NULL!	#NULL!	#NULL!	#NULL!	#NULL!	#NULL!	#NULL!	#NULL!	#NULL!	#NULL!	#NULL!	#NULL!	1	1	1	1	0.853624
16821	18	42	3	6	2	1	1	1	1	14	11	3	20	1	1	1	1	3	1	1		#NULL!	1	#NULL!	#NULL!	#NULL!	#NULL!	#NULL!	#NULL!	#NULL!	#NULL!	#NULL!	#NULL!	#NULL!	#NULL!	1	1	1	2	0.504034
16908	18	20	1	2	2	1	3	3	2	18	1	1	19	1	1	1	1	3	1	1		#NULL!	1	#NULL!	#NULL!	#NULL!	#NULL!	#NULL!	#NULL!	#NULL!	#NULL!	#NULL!	#NULL!	#NULL!	#NULL!	1	1	1	1	1.26688
16982	18	20	1	2	2	1	6	2	2	19	1	1	19	1	1	1	1	3	1	1		#NULL!	1	#NULL!	#NULL!	#NULL!	0	0	0	0	0	0	0	0	0	0	#NULL!	#NULL!	#NULL!	0.917746
16992	18	20	1	2	2	1	5	3	2	18	1	1	19	1	1	1	1	3	1	1		#NULL!	1	#NULL!	#NULL!	#NULL!	0	0	0	0	0	0	0	0	0	0	#NULL!	#NULL!	#NULL!	0.911566
16904	18	24	1	2	2	1	5	2	1	17	2	1	19	1	1	1	1	3	1	1		#NULL!	1	#NULL!	#NULL!	#NULL!	#NULL!	#NULL!	#NULL!	#NULL!	#NULL!	#NULL!	#NULL!	#NULL!	#NULL!	1	1	1	1	1.21781
16898	18	23	1	2	2	1	6	1	2	18	2	1	19	1	1	1	1	3	1	1		#NULL!	1	#NULL!	#NULL!	#NULL!	#NULL!	#NULL!	#NULL!	#NULL!	#NULL!	#NULL!	#NULL!	#NULL!	#NULL!	1	1	1	1	0.532706
16988	18	22	1	2	2	2	2	3	1	18	2	1	19	1	1	1	1	3	1	1		#NULL!	1	#NULL!	#NULL!	#NULL!	0	0	0	0	0	0	0	0	0	0	#NULL!	#NULL!	#NULL!	0.926659
16892	18	25	2	3	2	0	#NULL!	3	2	17	3	2	19	1	1	1	1	3	1	1		#NULL!	1	#NULL!	#NULL!	#NULL!	#NULL!	#NULL!	#NULL!	#NULL!	#NULL!	#NULL!	#NULL!	#NULL!	#NULL!	1	1	1	1	0.21225
16926	18	27	2	3	2	1	5	3	2	18	3	2	19	1	1	1	1	3	1	1		#NULL!	1	#NULL!	#NULL!	#NULL!	#NULL!	#NULL!	#NULL!	#NULL!	#NULL!	#NULL!	#NULL!	#NULL!	#NULL!	1	1	1	1	0.2395
17009	18	25	2	3	2	1	5	4	5	18	3	2	19	1	1	1	1	3	1	1		#NULL!	1	#NULL!	#NULL!	#NULL!	0	0	0	0	0	0	0	0	0	0	#NULL!	#NULL!	#NULL!	0.748755
16872	18	31	2	4	2	1	6	3	5	20	3	2	19	1	1	1	1	3	1	1		#NULL!	1	#NULL!	#NULL!	#NULL!	#NULL!	#NULL!	#NULL!	#NULL!	#NULL!	#NULL!	#NULL!	#NULL!	#NULL!	1	1	1	1	1.24253
16886	18	29	2	3	2	1	5	2	2	16	4	2	19	1	1	1	1	3	1	1		#NULL!	1	#NULL!	#NULL!	#NULL!	#NULL!	#NULL!	#NULL!	#NULL!	#NULL!	#NULL!	#NULL!	#NULL!	#NULL!	1	1	1	1	0.906082
16875	18	26	2	3	2	1	3	5	1	19	5	3	19	1	1	1	1	3	1	1		#NULL!	1	#NULL!	#NULL!	#NULL!	#NULL!	#NULL!	#NULL!	#NULL!	#NULL!	#NULL!	#NULL!	#NULL!	#NULL!	1	1	1	1	2.00228
16927	18	37	3	5	1	1	3	3	1	14	6	3	19	1	1	1	1	3	1	1		#NULL!	1	#NULL!	#NULL!	#NULL!	#NULL!	#NULL!	#NULL!	#NULL!	#NULL!	#NULL!	#NULL!	#NULL!	#NULL!	1	1	1	1	0.065197
16820	18	38	3	5	2	1	2	2	1	17	7	3	19	1	1	1	1	3	1	1		#NULL!	1	#NULL!	#NULL!	#NULL!	#NULL!	#NULL!	#NULL!	#NULL!	#NULL!	#NULL!	#NULL!	#NULL!	#NULL!	1	1	1	2	0.810962
16890	18	38	3	5	2	1	5	1	1	17	8	3	19	1	1	1	1	3	1	1		#NULL!	1	#NULL!	#NULL!	#NULL!	#NULL!	#NULL!	#NULL!	#NULL!	#NULL!	#NULL!	#NULL!	#NULL!	#NULL!	1	1	1	1	1.51154
16897	18	46	3	7	2	1	3	1	1	17	10	3	19	1	1	1	1	3	1	1		#NULL!	1	#NULL!	#NULL!	#NULL!	#NULL!	#NULL!	#NULL!	#NULL!	#NULL!	#NULL!	#NULL!	#NULL!	#NULL!	1	1	1	1	0.805839
16985	18	18	1	1	1	2	0	5	2	17	1	1	18	1	1	1	1	3	1	1		#NULL!	1	#NULL!	#NULL!	#NULL!	0	0	0	0	0	0	0	0	0	0	#NULL!	#NULL!	#NULL!	1.57344
16977	18	19	1	1	1	1	7	5	1	18	1	1	18	1	1	1	1	3	1	1		#NULL!	1	#NULL!	#NULL!	#NULL!	0	0	0	0	0	0	0	0	0	0	#NULL!	#NULL!	#NULL!	1.02117
17005	18	19	1	1	2	1	5	2	2	16	1	1	18	1	1	1	1	3	1	1		#NULL!	1	#NULL!	#NULL!	#NULL!	0	0	0	0	0	0	0	0	0	0	#NULL!	#NULL!	#NULL!	0.945276
16888	18	21	1	2	2	1	6	3	5	17	1	1	18	1	1	1	1	3	1	1		#NULL!	1	#NULL!	#NULL!	#NULL!	#NULL!	#NULL!	#NULL!	#NULL!	#NULL!	#NULL!	#NULL!	#NULL!	#NULL!	1	1	1	1	0.579009
16913	18	20	1	2	2	1	7	4	2	18	1	1	18	1	1	1	1	3	1	1		#NULL!	1	#NULL!	#NULL!	#NULL!	#NULL!	#NULL!	#NULL!	#NULL!	#NULL!	#NULL!	#NULL!	#NULL!	#NULL!	1	1	1	1	1.16073
16918	18	21	1	2	2	2	3	4	1	17	1	1	18	1	1	1	1	3	1	1		#NULL!	1	#NULL!	#NULL!	#NULL!	#NULL!	#NULL!	#NULL!	#NULL!	#NULL!	#NULL!	#NULL!	#NULL!	#NULL!	1	1	1	1	1.49679
16975	18	20	1	2	1	2	3	5	0	#NULL!	1	1	18	1	1	1	1	3	1	1		#NULL!	1	#NULL!	#NULL!	#NULL!	0	0	0	0	0	0	0	0	0	0	#NULL!	#NULL!	#NULL!	0.418714
16894	18	24	1	2	2	0	#NULL!	2	1	17	2	1	18	1	1	1	1	3	1	1		#NULL!	1	#NULL!	#NULL!	#NULL!	#NULL!	#NULL!	#NULL!	#NULL!	#NULL!	#NULL!	#NULL!	#NULL!	#NULL!	1	1	1	1	0.911406
16907	18	21	1	2	2	0	#NULL!	1	2	18	2	1	18	1	1	1	1	3	1	1		#NULL!	1	#NULL!	#NULL!	#NULL!	#NULL!	#NULL!	#NULL!	#NULL!	#NULL!	#NULL!	#NULL!	#NULL!	#NULL!	1	1	1	1	0.90465
16876	18	24	1	2	2	1	3	3	2	14	2	1	18	1	1	1	1	3	1	1		#NULL!	1	#NULL!	#NULL!	#NULL!	#NULL!	#NULL!	#NULL!	#NULL!	#NULL!	#NULL!	#NULL!	#NULL!	#NULL!	1	1	1	1	2.00228
16989	18	22	1	2	2	1	2	1	1	17	2	1	18	1	1	1	1	3	1	1		#NULL!	1	#NULL!	#NULL!	#NULL!	0	0	0	0	0	0	0	0	0	0	#NULL!	#NULL!	#NULL!	0.907049
17024	18	21	1	2	2	2	2	4	2	15	3	2	18	1	1	1	1	3	1	1		#NULL!	1	#NULL!	#NULL!	#NULL!	0	0	0	0	0	0	0	0	0	0	#NULL!	#NULL!	#NULL!	0.38004
16884	18	26	2	3	2	1	5	2	2	19	4	2	18	1	1	1	1	3	1	1		#NULL!	1	#NULL!	#NULL!	#NULL!	#NULL!	#NULL!	#NULL!	#NULL!	#NULL!	#NULL!	#NULL!	#NULL!	#NULL!	1	1	1	1	1.00327
17013	18	28	2	3	2	1	6	1	1	19	4	2	18	1	1	1	1	3	1	1		#NULL!	1	#NULL!	#NULL!	#NULL!	0	0	0	0	0	0	0	0	0	0	#NULL!	#NULL!	#NULL!	1.56969
16827	18	32	2	4	2	1	3	3	2	26	4	2	18	1	1	1	1	3	1	1		#NULL!	1	#NULL!	#NULL!	#NULL!	#NULL!	#NULL!	#NULL!	#NULL!	#NULL!	#NULL!	#NULL!	#NULL!	#NULL!	1	1	1	2	0.575636
16828	18	32	2	4	2	1	6	2	5	16	4	2	18	1	1	1	1	3	1	1		#NULL!	1	#NULL!	#NULL!	#NULL!	#NULL!	#NULL!	#NULL!	#NULL!	#NULL!	#NULL!	#NULL!	#NULL!	#NULL!	1	1	1	2	1.21781
16905	18	44	3	6	2	1	7	3	0	#NULL!	5	3	18	1	1	1	1	3	1	1		#NULL!	1	#NULL!	#NULL!	#NULL!	#NULL!	#NULL!	#NULL!	#NULL!	#NULL!	#NULL!	#NULL!	#NULL!	#NULL!	1	1	1	1	1.46231
16836	18	31	2	4	1	1	6	3	2	17	6	3	18	1	1	1	1	3	1	1		#NULL!	1	#NULL!	#NULL!	#NULL!	#NULL!	#NULL!	#NULL!	#NULL!	#NULL!	#NULL!	#NULL!	#NULL!	#NULL!	1	1	1	2	0.780064
16996	18	34	2	4	2	0	#NULL!	1	2	20	7	3	18	1	1	1	1	3	1	1		#NULL!	1	#NULL!	#NULL!	#NULL!	0	0	0	0	0	0	0	0	0	0	#NULL!	#NULL!	#NULL!	0.997353
16912	18	39	3	5	2	1	4	3	2	16	7	3	18	1	1	1	1	3	1	1		#NULL!	1	#NULL!	#NULL!	#NULL!	#NULL!	#NULL!	#NULL!	#NULL!	#NULL!	#NULL!	#NULL!	#NULL!	#NULL!	1	1	1	1	1.06371
16901	18	46	3	7	2	1	2	2	3	16	7	3	18	1	1	1	1	3	1	1		#NULL!	1	#NULL!	#NULL!	#NULL!	#NULL!	#NULL!	#NULL!	#NULL!	#NULL!	#NULL!	#NULL!	#NULL!	#NULL!	1	1	1	1	0.876976
16902	18	37	3	5	2	1	6	3	2	16	8	3	18	1	1	1	1	3	1	1		#NULL!	1	#NULL!	#NULL!	#NULL!	#NULL!	#NULL!	#NULL!	#NULL!	#NULL!	#NULL!	#NULL!	#NULL!	#NULL!	1	1	1	1	0.701581
17018	18	46	3	7	2	1	3	4	1	17	8	3	18	1	1	1	1	3	1	1		#NULL!	1	#NULL!	#NULL!	#NULL!	0	0	0	0	0	0	0	0	0	0	#NULL!	#NULL!	#NULL!	0.906045
16814	18	42	3	6	2	1	6	3	1	17	9	3	18	1	1	1	1	3	1	1		#NULL!	1	#NULL!	#NULL!	#NULL!	#NULL!	#NULL!	#NULL!	#NULL!	#NULL!	#NULL!	#NULL!	#NULL!	#NULL!	1	1	1	2	0.630322
16825	18	42	3	6	2	1	6	2	3	12	9	3	18	1	1	1	1	3	1	1		#NULL!	1	#NULL!	#NULL!	#NULL!	#NULL!	#NULL!	#NULL!	#NULL!	#NULL!	#NULL!	#NULL!	#NULL!	#NULL!	1	1	1	2	0.677349
16923	18	19	1	1	2	2	2	3	1	16	1	1	17	0	1	1	1	3	1	1		#NULL!	1	#NULL!	#NULL!	#NULL!	#NULL!	#NULL!	#NULL!	#NULL!	#NULL!	#NULL!	#NULL!	#NULL!	#NULL!	1	1	1	1	0.546296
16998	18	18	1	1	1	1	6	1	0	#NULL!	1	1	17	0	1	1	1	3	1	1		#NULL!	1	#NULL!	#NULL!	#NULL!	0	0	0	0	0	0	0	0	0	0	#NULL!	#NULL!	#NULL!	1.08996
17022	18	19	1	1	2	1	7	2	1	16	1	1	17	0	1	1	1	3	1	1		#NULL!	1	#NULL!	#NULL!	#NULL!	0	0	0	0	0	0	0	0	0	0	#NULL!	#NULL!	#NULL!	0.758529
16829	18	20	1	2	2	1	4	1	2	18	2	1	17	0	1	1	1	3	1	1		#NULL!	1	#NULL!	#NULL!	#NULL!	#NULL!	#NULL!	#NULL!	#NULL!	#NULL!	#NULL!	#NULL!	#NULL!	#NULL!	1	1	1	2	0.866115
17003	18	21	1	2	2	0	#NULL!	3	1	16	2	1	17	0	1	1	1	3	1	1		#NULL!	1	#NULL!	#NULL!	#NULL!	0	0	0	0	0	0	0	0	0	0	#NULL!	#NULL!	#NULL!	0.866115
17011	18	24	1	2	2	2	3	2	0	#NULL!	2	1	17	0	1	1	1	3	1	1		#NULL!	1	#NULL!	#NULL!	#NULL!	0	0	0	0	0	0	0	0	0	0	#NULL!	#NULL!	#NULL!	0.912953
16818	18	26	2	3	2	1	7	4	1	23	2	1	17	0	1	1	1	3	1	1		#NULL!	1	#NULL!	#NULL!	#NULL!	#NULL!	#NULL!	#NULL!	#NULL!	#NULL!	#NULL!	#NULL!	#NULL!	#NULL!	1	1	1	2	1.68824
16867	18	33	2	4	1	1	4	5	2	28	2	1	17	0	1	1	1	3	1	1		#NULL!	1	#NULL!	#NULL!	#NULL!	#NULL!	#NULL!	#NULL!	#NULL!	#NULL!	#NULL!	#NULL!	#NULL!	#NULL!	1	1	1	1	0.727296
16833	18	23	1	2	2	1	6	2	5	16	3	2	17	0	1	1	1	3	1	1		#NULL!	1	#NULL!	#NULL!	#NULL!	#NULL!	#NULL!	#NULL!	#NULL!	#NULL!	#NULL!	#NULL!	#NULL!	#NULL!	1	1	1	2	1.20097
16895	18	20	1	2	2	1	6	2	1	16	3	2	17	0	1	1	1	3	1	1		#NULL!	1	#NULL!	#NULL!	#NULL!	#NULL!	#NULL!	#NULL!	#NULL!	#NULL!	#NULL!	#NULL!	#NULL!	#NULL!	1	1	1	1	0.836665
17016	18	27	2	3	2	1	5	3	1	16	3	2	17	0	1	1	1	3	1	1		#NULL!	1	#NULL!	#NULL!	#NULL!	0	0	0	0	0	0	0	0	0	0	#NULL!	#NULL!	#NULL!	1.19006
16869	18	34	2	4	1	1	7	5	0	#NULL!	3	2	17	0	1	1	1	3	1	1		#NULL!	1	#NULL!	#NULL!	#NULL!	#NULL!	#NULL!	#NULL!	#NULL!	#NULL!	#NULL!	#NULL!	#NULL!	#NULL!	1	1	1	1	0.55988
16993	18	40	3	6	2	1	5	2	1	15	3	2	17	0	1	1	1	3	1	1		#NULL!	1	#NULL!	#NULL!	#NULL!	0	0	0	0	0	0	0	0	0	0	#NULL!	#NULL!	#NULL!	0.415668
16830	18	45	3	7	2	1	4	4	2	14	8	3	17	0	1	1	1	3	1	1		#NULL!	1	#NULL!	#NULL!	#NULL!	#NULL!	#NULL!	#NULL!	#NULL!	#NULL!	#NULL!	#NULL!	#NULL!	#NULL!	1	1	1	2	0.945276
17000	18	46	3	7	2	1	5	3	5	15	8	3	17	0	1	1	1	3	1	1		#NULL!	1	#NULL!	#NULL!	#NULL!	0	0	0	0	0	0	0	0	0	0	#NULL!	#NULL!	#NULL!	1.22462
16880	18	39	3	5	2	1	3	1	1	17	10	3	17	0	1	1	1	3	1	1		#NULL!	1	#NULL!	#NULL!	#NULL!	#NULL!	#NULL!	#NULL!	#NULL!	#NULL!	#NULL!	#NULL!	#NULL!	#NULL!	1	1	1	1	0.983603
17010	18	49	3	7	2	0	#NULL!	2	2	13	10	3	17	0	1	1	1	3	1	1		#NULL!	1	#NULL!	#NULL!	#NULL!	0	0	0	0	0	0	0	0	0	0	#NULL!	#NULL!	#NULL!	1.14038
16819	18	18	1	1	2	1	7	2	1	16	1	1	16	0	1	1	1	3	1	1		#NULL!	1	#NULL!	#NULL!	#NULL!	#NULL!	#NULL!	#NULL!	#NULL!	#NULL!	#NULL!	#NULL!	#NULL!	#NULL!	1	1	1	2	0.928224
16873	18	22	1	2	2	1	6	3	2	16	2	1	16	0	1	1	1	3	1	1		#NULL!	1	#NULL!	#NULL!	#NULL!	#NULL!	#NULL!	#NULL!	#NULL!	#NULL!	#NULL!	#NULL!	#NULL!	#NULL!	1	1	1	1	1.8996
16840	18	27	2	3	1	2	1	4	1	16	3	2	16	0	1	1	1	3	1	1		#NULL!	1	#NULL!	#NULL!	#NULL!	#NULL!	#NULL!	#NULL!	#NULL!	#NULL!	#NULL!	#NULL!	#NULL!	#NULL!	1	1	1	2	1.90442
16841	18	36	3	5	2	2	2	1	3	15	4	2	16	0	1	1	1	3	1	1		#NULL!	1	#NULL!	#NULL!	#NULL!	#NULL!	#NULL!	#NULL!	#NULL!	#NULL!	#NULL!	#NULL!	#NULL!	#NULL!	1	1	1	2	0.377269
17021	18	39	3	5	2	0	#NULL!	2	3	15	4	2	16	0	1	1	1	3	1	1		#NULL!	1	#NULL!	#NULL!	#NULL!	0	0	0	0	0	0	0	0	0	0	#NULL!	#NULL!	#NULL!	0.82229
16832	18	29	2	3	2	1	6	3	1	16	5	3	16	0	1	1	1	3	1	1		#NULL!	1	#NULL!	#NULL!	#NULL!	#NULL!	#NULL!	#NULL!	#NULL!	#NULL!	#NULL!	#NULL!	#NULL!	#NULL!	1	1	1	2	1.21118
16924	18	43	3	6	2	1	4	3	4	15	5	3	16	0	1	1	1	3	1	1		#NULL!	1	#NULL!	#NULL!	#NULL!	#NULL!	#NULL!	#NULL!	#NULL!	#NULL!	#NULL!	#NULL!	#NULL!	#NULL!	1	1	1	1	0.758529
17006	18	28	2	3	2	1	4	3	2	16	6	3	16	0	1	1	1	3	1	1		#NULL!	1	#NULL!	#NULL!	#NULL!	0	0	0	0	0	0	0	0	0	0	#NULL!	#NULL!	#NULL!	0.945276
16883	18	35	3	5	2	1	4	2	5	14	6	3	16	0	1	1	1	3	1	1		#NULL!	1	#NULL!	#NULL!	#NULL!	#NULL!	#NULL!	#NULL!	#NULL!	#NULL!	#NULL!	#NULL!	#NULL!	#NULL!	1	1	1	1	0.997844
16997	18	37	3	5	2	0	#NULL!	2	1	15	7	3	16	0	1	1	1	3	1	1		#NULL!	1	#NULL!	#NULL!	#NULL!	0	0	0	0	0	0	0	0	0	0	#NULL!	#NULL!	#NULL!	0.677349
16928	18	45	3	7	2	0	#NULL!	4	4	15	7	3	16	0	1	1	1	3	1	1		#NULL!	1	#NULL!	#NULL!	#NULL!	#NULL!	#NULL!	#NULL!	#NULL!	#NULL!	#NULL!	#NULL!	#NULL!	#NULL!	1	1	1	1	0.255336
16822	18	33	2	4	2	1	4	2	5	15	8	3	16	0	1	1	1	3	1	1		#NULL!	1	#NULL!	#NULL!	#NULL!	#NULL!	#NULL!	#NULL!	#NULL!	#NULL!	#NULL!	#NULL!	#NULL!	#NULL!	1	1	1	2	0.753516
16835	18	38	3	5	1	1	4	3	1	15	10	3	16	0	1	1	1	3	1	1		#NULL!	1	#NULL!	#NULL!	#NULL!	#NULL!	#NULL!	#NULL!	#NULL!	#NULL!	#NULL!	#NULL!	#NULL!	#NULL!	1	1	1	2	0.974738
17025	18	35	3	5	2	0	#NULL!	2	1	17	10	3	16	0	1	1	1	3	1	1		#NULL!	1	#NULL!	#NULL!	#NULL!	0	0	0	0	0	0	0	0	0	0	#NULL!	#NULL!	#NULL!	0.230897
16929	18	17	1	1	2	1	6	2	0	#NULL!	1	1	15	0	1	1	1	3	1	1		#NULL!	1	#NULL!	#NULL!	#NULL!	#NULL!	#NULL!	#NULL!	#NULL!	#NULL!	#NULL!	#NULL!	#NULL!	#NULL!	1	1	1	1	0.0796
16980	18	20	1	2	2	1	7	3	5	14	1	1	15	0	1	1	1	3	1	1		#NULL!	1	#NULL!	#NULL!	#NULL!	0	0	0	0	0	0	0	0	0	0	#NULL!	#NULL!	#NULL!	1.53578
16826	18	19	1	1	1	1	6	1	2	15	2	1	15	0	1	1	1	3	1	1		#NULL!	1	#NULL!	#NULL!	#NULL!	#NULL!	#NULL!	#NULL!	#NULL!	#NULL!	#NULL!	#NULL!	#NULL!	#NULL!	1	1	1	2	0.620234
16995	18	21	1	2	2	1	6	1	2	15	2	1	15	0	1	1	1	3	1	1		#NULL!	1	#NULL!	#NULL!	#NULL!	0	0	0	0	0	0	0	0	0	0	#NULL!	#NULL!	#NULL!	0.882412
16984	18	24	1	2	2	2	0	2	2	15	4	2	15	0	1	1	1	3	1	1		#NULL!	1	#NULL!	#NULL!	#NULL!	0	0	0	0	0	0	0	0	0	0	#NULL!	#NULL!	#NULL!	1.95475
16991	18	24	1	2	2	0	#NULL!	1	2	14	4	2	15	0	1	1	1	3	1	1		#NULL!	1	#NULL!	#NULL!	#NULL!	0	0	0	0	0	0	0	0	0	0	#NULL!	#NULL!	#NULL!	0.645844
16916	18	26	2	3	1	2	1	3	2	15	4	2	15	0	1	1	1	3	1	1		#NULL!	1	#NULL!	#NULL!	#NULL!	#NULL!	#NULL!	#NULL!	#NULL!	#NULL!	#NULL!	#NULL!	#NULL!	#NULL!	1	1	1	1	1.11672
16911	18	27	2	3	2	2	2	4	1	15	4	2	15	0	1	1	1	3	1	1		#NULL!	1	#NULL!	#NULL!	#NULL!	#NULL!	#NULL!	#NULL!	#NULL!	#NULL!	#NULL!	#NULL!	#NULL!	#NULL!	1	1	1	1	1.21118
17004	18	38	3	5	2	1	5	3	2	22	9	3	15	0	1	1	1	3	1	1		#NULL!	1	#NULL!	#NULL!	#NULL!	0	0	0	0	0	0	0	0	0	0	#NULL!	#NULL!	#NULL!	1.03516
16881	18	19	1	1	1	1	7	5	1	14	1	1	14	0	1	1	1	3	1	1		#NULL!	1	#NULL!	#NULL!	#NULL!	#NULL!	#NULL!	#NULL!	#NULL!	#NULL!	#NULL!	#NULL!	#NULL!	#NULL!	1	1	1	1	1.21326
16899	18	26	2	3	2	1	2	1	2	14	2	1	14	0	1	1	1	3	1	1		#NULL!	1	#NULL!	#NULL!	#NULL!	#NULL!	#NULL!	#NULL!	#NULL!	#NULL!	#NULL!	#NULL!	#NULL!	#NULL!	1	1	1	1	0.882412
16870	18	28	2	3	1	2	2	5	2	17	5	3	14	0	1	1	1	3	1	1		#NULL!	1	#NULL!	#NULL!	#NULL!	#NULL!	#NULL!	#NULL!	#NULL!	#NULL!	#NULL!	#NULL!	#NULL!	#NULL!	1	1	1	1	1.04164
16987	18	30	2	4	2	1	7	2	1	13	6	3	14	0	1	1	1	3	1	1		#NULL!	1	#NULL!	#NULL!	#NULL!	0	0	0	0	0	0	0	0	0	0	#NULL!	#NULL!	#NULL!	1.00142
17002	18	40	3	6	2	1	6	2	1	14	6	3	14	0	1	1	1	3	1	1		#NULL!	1	#NULL!	#NULL!	#NULL!	0	0	0	0	0	0	0	0	0	0	#NULL!	#NULL!	#NULL!	0.958827
16986	18	33	2	4	2	0	#NULL!	2	2	16	9	3	14	0	1	1	1	3	1	1		#NULL!	1	#NULL!	#NULL!	#NULL!	0	0	0	0	0	0	0	0	0	0	#NULL!	#NULL!	#NULL!	1.1654
16817	18	36	3	5	2	1	6	2	2	17	12	3	14	0	1	1	1	3	1	1		#NULL!	1	#NULL!	#NULL!	#NULL!	#NULL!	#NULL!	#NULL!	#NULL!	#NULL!	#NULL!	#NULL!	#NULL!	#NULL!	1	1	1	2	1.68824
16831	18	27	2	3	2	1	4	5	0	#NULL!	2	1	13	0	1	1	1	3	1	1		#NULL!	1	#NULL!	#NULL!	#NULL!	#NULL!	#NULL!	#NULL!	#NULL!	#NULL!	#NULL!	#NULL!	#NULL!	#NULL!	1	1	1	2	0.951415
17001	18	25	2	3	2	1	1	1	1	12	3	2	13	0	1	1	1	3	1	1		#NULL!	1	#NULL!	#NULL!	#NULL!	0	0	0	0	0	0	0	0	0	0	#NULL!	#NULL!	#NULL!	1.06881
16922	18	33	2	4	2	0	#NULL!	2	1	11	7	3	13	0	1	1	1	3	1	1		#NULL!	1	#NULL!	#NULL!	#NULL!	#NULL!	#NULL!	#NULL!	#NULL!	#NULL!	#NULL!	#NULL!	#NULL!	#NULL!	1	1	1	1	0.800607
16816	18	28	2	3	2	1	7	5	5	11	2	1	12	0	1	1	1	3	1	1		#NULL!	1	#NULL!	#NULL!	#NULL!	#NULL!	#NULL!	#NULL!	#NULL!	#NULL!	#NULL!	#NULL!	#NULL!	#NULL!	1	1	1	2	1.79409
16999	18	20	1	2	2	1	6	1	2	10	3	2	12	0	1	1	1	3	1	1		#NULL!	1	#NULL!	#NULL!	#NULL!	0	0	0	0	0	0	0	0	0	0	#NULL!	#NULL!	#NULL!	1.22462
16915	18	48	3	7	2	1	4	2	3	14	9	3	12	0	1	1	1	3	1	1		#NULL!	1	#NULL!	#NULL!	#NULL!	#NULL!	#NULL!	#NULL!	#NULL!	#NULL!	#NULL!	#NULL!	#NULL!	#NULL!	1	1	1	1	0.912953
16994	18	19	1	1	2	1	4	1	0	#NULL!	0	0	#NULL!	#NULL!	1	1	1	3	1	1		#NULL!	1	#NULL!	#NULL!	#NULL!	0	0	0	0	0	0	0	0	0	0	#NULL!	#NULL!	#NULL!	1.49305
16900	18	26	2	3	2	2	5	2	5	24	0	0	#NULL!	#NULL!	1	1	1	3	1	1		#NULL!	1	#NULL!	#NULL!	#NULL!	#NULL!	#NULL!	#NULL!	#NULL!	#NULL!	#NULL!	#NULL!	#NULL!	#NULL!	1	1	1	1	1.1345
230144	13	40	3	6	1	0	#NULL!	4	1	17	5	3	27	1	1	1	1	3	1	1		#NULL!	1	#NULL!	#NULL!	#NULL!	#NULL!	#NULL!	#NULL!	#NULL!	#NULL!	#NULL!	#NULL!	#NULL!	#NULL!	1	1	1	1	0.611083
230160	13	28	2	3	1	3	3	5	1	20	1	1	26	1	1	1	1	3	1	1		#NULL!	1	#NULL!	#NULL!	#NULL!	#NULL!	#NULL!	#NULL!	#NULL!	#NULL!	#NULL!	#NULL!	#NULL!	#NULL!	1	#NULL!	0	1	0.232872
230164	13	36	3	5	2	0	#NULL!	4	1	23	4	2	26	1	1	1	1	3	1	1		#NULL!	1	#NULL!	#NULL!	#NULL!	#NULL!	#NULL!	#NULL!	#NULL!	#NULL!	#NULL!	#NULL!	#NULL!	#NULL!	1	1	1	2	0.806436
230166	13	30	2	4	1	0	#NULL!	4	2	15	3	2	24	1	1	1	1	3	1	1		#NULL!	1	#NULL!	#NULL!	#NULL!	#NULL!	#NULL!	#NULL!	#NULL!	#NULL!	#NULL!	#NULL!	#NULL!	#NULL!	1	#NULL!	0	1	0.333742
230149	13	31	2	4	2	0	#NULL!	1	1	18	3	2	23	1	1	1	1	3	1	1		#NULL!	1	#NULL!	#NULL!	#NULL!	0	0	0	0	0	0	0	0	1	0	#NULL!	#NULL!	#NULL!	0.877675
230188	13	38	3	5	2	0	#NULL!	1	1	15	6	3	23	1	1	1	1	3	1	1		#NULL!	1	#NULL!	#NULL!	#NULL!	1	0	0	0	0	0	0	0	0	0	#NULL!	#NULL!	#NULL!	0.895127
230196	13	33	2	4	2	0	#NULL!	1	1	11	7	3	23	1	1	1	1	3	1	1		#NULL!	1	#NULL!	#NULL!	#NULL!	#NULL!	#NULL!	#NULL!	#NULL!	#NULL!	#NULL!	#NULL!	#NULL!	#NULL!	1	1	1	1	0.59799
230180	13	43	3	6	1	2	3	5	5	37	2	1	22	1	1	1	1	3	1	1		#NULL!	1	#NULL!	#NULL!	#NULL!	#NULL!	#NULL!	#NULL!	#NULL!	#NULL!	#NULL!	#NULL!	#NULL!	#NULL!	1	#NULL!	0	2	1.12706
230168	13	38	3	5	1	0	#NULL!	4	3	20	3	2	22	1	1	1	1	3	1	1		#NULL!	1	#NULL!	#NULL!	#NULL!	#NULL!	#NULL!	#NULL!	#NULL!	#NULL!	#NULL!	#NULL!	#NULL!	#NULL!	1	#NULL!	0	1	2.66833
230190	13	36	3	5	2	0	#NULL!	1	1	20	5	3	22	1	1	1	1	3	1	1		#NULL!	1	#NULL!	#NULL!	#NULL!	0	1	0	0	0	0	0	0	0	0	#NULL!	#NULL!	#NULL!	0.498646
230185	13	41	3	6	2	0	#NULL!	1	1	17	9	3	22	1	1	1	1	3	1	1		#NULL!	1	#NULL!	#NULL!	#NULL!	#NULL!	#NULL!	#NULL!	#NULL!	#NULL!	#NULL!	#NULL!	#NULL!	#NULL!	1	2	0	4	0.626701
230193	13	33	2	4	1	2	1	5	1	19	2	1	21	1	1	1	1	3	1	1		#NULL!	1	#NULL!	#NULL!	#NULL!	#NULL!	#NULL!	#NULL!	#NULL!	#NULL!	#NULL!	#NULL!	#NULL!	#NULL!	1	1	1	1	0.18543
230175	13	37	3	5	2	0	#NULL!	1	1	14	7	3	21	1	1	1	1	3	1	1		#NULL!	1	#NULL!	#NULL!	#NULL!	#NULL!	#NULL!	#NULL!	#NULL!	#NULL!	#NULL!	#NULL!	#NULL!	#NULL!	1	#NULL!	0	1	1.05673
230146	13	28	2	3	2	2	2	1	1	19	3	2	20	1	1	1	1	3	1	1		#NULL!	1	#NULL!	#NULL!	#NULL!	#NULL!	#NULL!	#NULL!	#NULL!	#NULL!	#NULL!	#NULL!	#NULL!	#NULL!	1	1	1	1	0.605592
230161	13	27	2	3	2	0	#NULL!	2	1	19	3	2	20	1	1	1	1	3	1	1		#NULL!	1	#NULL!	#NULL!	#NULL!	#NULL!	#NULL!	#NULL!	#NULL!	#NULL!	#NULL!	#NULL!	#NULL!	#NULL!	1	#NULL!	0	2	1.22937
230195	13	26	2	3	2	2	2	3	1	15	3	2	20	1	1	1	1	3	1	1		#NULL!	1	#NULL!	#NULL!	#NULL!	#NULL!	#NULL!	#NULL!	#NULL!	#NULL!	#NULL!	#NULL!	#NULL!	#NULL!	1	#NULL!	0	1	3.57221
230191	13	27	2	3	2	0	#NULL!	3	1	15	3	2	20	1	1	1	1	3	1	1		#NULL!	1	#NULL!	#NULL!	#NULL!	0	1	0	0	0	0	1	0	0	0	#NULL!	#NULL!	#NULL!	0.498646
230174	13	33	2	4	2	0	#NULL!	1	1	15	5	3	20	1	1	1	1	3	1	1		#NULL!	1	#NULL!	#NULL!	#NULL!	0	0	0	1	0	0	1	0	0	0	#NULL!	#NULL!	#NULL!	1.09097
230171	13	32	2	4	2	0	#NULL!	1	1	20	5	3	20	1	1	1	1	3	1	1		#NULL!	1	#NULL!	#NULL!	#NULL!	0	1	0	0	0	0	0	0	0	0	#NULL!	#NULL!	#NULL!	0.420403
230148	13	35	3	5	2	0	#NULL!	4	1	15	5	3	20	1	1	1	1	3	1	1		#NULL!	1	#NULL!	#NULL!	#NULL!	#NULL!	#NULL!	#NULL!	#NULL!	#NULL!	#NULL!	#NULL!	#NULL!	#NULL!	1	#NULL!	0	3	0.877675
230147	13	40	3	6	2	0	#NULL!	1	1	16	8	3	20	1	1	1	1	3	1	1		#NULL!	1	#NULL!	#NULL!	#NULL!	0	0	1	0	0	0	0	0	0	0	#NULL!	#NULL!	#NULL!	0.605592
230159	13	19	1	1	1	2	6	5	0	#NULL!	1	1	19	1	1	1	1	3	1	1		#NULL!	1	#NULL!	#NULL!	#NULL!	0	1	1	0	0	0	0	0	0	0	#NULL!	#NULL!	#NULL!	2.68451
230176	13	21	1	2	1	2	2	5	0	#NULL!	1	1	19	1	1	1	1	3	1	1		#NULL!	1	#NULL!	#NULL!	#NULL!	#NULL!	#NULL!	#NULL!	#NULL!	#NULL!	#NULL!	#NULL!	#NULL!	#NULL!	1	1	1	1	1.83584
230194	13	27	2	3	1	0	#NULL!	5	1	17	3	2	19	1	1	1	1	3	1	1		#NULL!	1	#NULL!	#NULL!	#NULL!	#NULL!	#NULL!	#NULL!	#NULL!	#NULL!	#NULL!	#NULL!	#NULL!	#NULL!	1	1	1	1	0.436874
230152	13	30	2	4	2	0	#NULL!	2	1	16	4	2	19	1	1	1	1	3	1	1		#NULL!	1	#NULL!	#NULL!	#NULL!	#NULL!	#NULL!	#NULL!	#NULL!	#NULL!	#NULL!	#NULL!	#NULL!	#NULL!	1	#NULL!	0	1	0.465348
230181	13	33	2	4	1	0	#NULL!	4	1	15	4	2	19	1	1	1	1	3	1	1		#NULL!	1	#NULL!	#NULL!	#NULL!	0	0	1	0	0	0	0	0	0	0	#NULL!	#NULL!	#NULL!	0.593068
230179	13	31	2	4	2	0	#NULL!	2	1	16	6	3	19	1	1	1	1	3	1	1		#NULL!	1	#NULL!	#NULL!	#NULL!	#NULL!	#NULL!	#NULL!	#NULL!	#NULL!	#NULL!	#NULL!	#NULL!	#NULL!	1	1	1	1	0.622238
230156	13	22	1	2	2	0	#NULL!	3	1	16	2	1	18	1	1	1	1	3	1	1		#NULL!	1	#NULL!	#NULL!	#NULL!	#NULL!	#NULL!	#NULL!	#NULL!	#NULL!	#NULL!	#NULL!	#NULL!	#NULL!	1	1	1	1	0.664962
230153	13	23	1	2	1	2	6	5	1	20	2	1	18	1	1	1	1	3	1	1		#NULL!	1	#NULL!	#NULL!	#NULL!	#NULL!	#NULL!	#NULL!	#NULL!	#NULL!	#NULL!	#NULL!	#NULL!	#NULL!	1	#NULL!	0	1	1.67882
230183	13	27	2	3	1	0	#NULL!	5	2	16	4	2	18	1	1	1	1	3	1	1		#NULL!	1	#NULL!	#NULL!	#NULL!	#NULL!	#NULL!	#NULL!	#NULL!	#NULL!	#NULL!	#NULL!	#NULL!	#NULL!	1	1	1	1	2.03749
230162	13	33	2	4	2	1	3	2	1	16	6	3	18	1	1	1	1	3	1	1		#NULL!	1	#NULL!	#NULL!	#NULL!	0	1	0	0	0	0	0	0	0	0	#NULL!	#NULL!	#NULL!	1.22887
230142	13	46	3	7	2	1	6	4	1	17	6	3	18	1	1	1	1	3	1	1		#NULL!	1	#NULL!	#NULL!	#NULL!	#NULL!	#NULL!	#NULL!	#NULL!	#NULL!	#NULL!	#NULL!	#NULL!	#NULL!	1	#NULL!	0	2	0.506623
230150	13	19	1	1	2	0	#NULL!	2	1	17	1	1	17	0	1	1	1	3	1	1		#NULL!	1	#NULL!	#NULL!	#NULL!	#NULL!	#NULL!	#NULL!	#NULL!	#NULL!	#NULL!	#NULL!	#NULL!	#NULL!	1	1	1	1	1.69237
230187	13	26	2	3	1	0	#NULL!	5	0	#NULL!	2	1	17	0	1	1	1	3	1	1		#NULL!	1	#NULL!	#NULL!	#NULL!	#NULL!	#NULL!	#NULL!	#NULL!	#NULL!	#NULL!	#NULL!	#NULL!	#NULL!	1	#NULL!	0	1	2.90049
230157	13	28	2	3	1	1	2	4	1	15	4	2	17	0	1	1	1	3	1	1		#NULL!	1	#NULL!	#NULL!	#NULL!	#NULL!	#NULL!	#NULL!	#NULL!	#NULL!	#NULL!	#NULL!	#NULL!	#NULL!	1	#NULL!	0	1	1.88916
230186	13	44	3	6	1	1	4	5	3	14	4	2	16	0	1	1	1	3	1	1		#NULL!	1	#NULL!	#NULL!	#NULL!	0	0	0	0	0	0	0	0	0	0	#NULL!	#NULL!	#NULL!	0.788616
230165	13	18	1	1	1	0	#NULL!	4	0	#NULL!	1	1	15	0	1	1	1	3	1	1		#NULL!	1	#NULL!	#NULL!	#NULL!	#NULL!	#NULL!	#NULL!	#NULL!	#NULL!	#NULL!	#NULL!	#NULL!	#NULL!	1	#NULL!	0	1	0.656549
230170	13	22	1	2	2	0	#NULL!	1	1	16	3	2	15	0	1	1	1	3	1	1		#NULL!	1	#NULL!	#NULL!	#NULL!	0	0	1	0	0	0	0	0	0	0	#NULL!	#NULL!	#NULL!	1.36629
230167	13	25	2	3	2	0	#NULL!	3	1	15	4	2	15	0	1	1	1	3	1	1		#NULL!	1	#NULL!	#NULL!	#NULL!	#NULL!	#NULL!	#NULL!	#NULL!	#NULL!	#NULL!	#NULL!	#NULL!	#NULL!	1	#NULL!	0	3	0.574004
230154	13	25	2	3	2	0	#NULL!	3	1	15	4	2	15	0	1	1	1	3	1	1		#NULL!	1	#NULL!	#NULL!	#NULL!	0	0	0	1	1	0	0	0	0	0	#NULL!	#NULL!	#NULL!	0.201339
230155	13	27	2	3	2	0	#NULL!	2	1	15	4	2	15	0	1	1	1	3	1	1		#NULL!	1	#NULL!	#NULL!	#NULL!	0	1	0	0	0	0	0	0	0	0	#NULL!	#NULL!	#NULL!	0.664962
230189	13	28	2	3	2	0	#NULL!	1	1	14	6	3	15	0	1	1	1	3	1	1		#NULL!	1	#NULL!	#NULL!	#NULL!	#NULL!	#NULL!	#NULL!	#NULL!	#NULL!	#NULL!	#NULL!	#NULL!	#NULL!	1	#NULL!	0	1	0.746465
230184	13	30	2	4	2	0	#NULL!	1	1	15	6	3	15	0	1	1	1	3	1	1		#NULL!	1	#NULL!	#NULL!	#NULL!	#NULL!	#NULL!	#NULL!	#NULL!	#NULL!	#NULL!	#NULL!	#NULL!	#NULL!	1	1	1	1	0.584698
230143	13	37	3	5	2	0	#NULL!	3	1	14	7	3	15	0	1	1	1	3	1	1		#NULL!	1	#NULL!	#NULL!	#NULL!	#NULL!	#NULL!	#NULL!	#NULL!	#NULL!	#NULL!	#NULL!	#NULL!	#NULL!	1	1	1	1	0.52353
230173	13	47	3	7	2	0	#NULL!	1	1	46	12	3	15	0	1	1	1	3	1	1		#NULL!	1	#NULL!	#NULL!	#NULL!	1	1	1	0	0	0	1	0	0	0	#NULL!	#NULL!	#NULL!	0.951567
230182	13	27	2	3	1	2	3	4	5	17	3	2	14	0	1	1	1	3	1	1		#NULL!	1	#NULL!	#NULL!	#NULL!	#NULL!	#NULL!	#NULL!	#NULL!	#NULL!	#NULL!	#NULL!	#NULL!	#NULL!	1	1	1	1	0.593068
230177	13	36	3	5	2	0	#NULL!	2	1	12	3	2	14	0	1	1	1	3	1	1		#NULL!	1	#NULL!	#NULL!	#NULL!	#NULL!	#NULL!	#NULL!	#NULL!	#NULL!	#NULL!	#NULL!	#NULL!	#NULL!	1	1	1	1	1.51248
230178	13	42	3	6	2	0	#NULL!	2	1	26	5	3	13	0	1	1	1	3	1	1		#NULL!	1	#NULL!	#NULL!	#NULL!	#NULL!	#NULL!	#NULL!	#NULL!	#NULL!	#NULL!	#NULL!	#NULL!	#NULL!	1	1	1	1	0.622238
230192	13	38	3	5	2	0	#NULL!	3	1	15	6	3	13	0	1	1	1	3	1	1		#NULL!	1	#NULL!	#NULL!	#NULL!	1	0	0	0	0	0	0	0	0	0	#NULL!	#NULL!	#NULL!	0.498646
230151	13	38	3	5	2	0	#NULL!	2	1	14	10	3	13	0	1	1	1	3	1	1		#NULL!	1	#NULL!	#NULL!	#NULL!	#NULL!	#NULL!	#NULL!	#NULL!	#NULL!	#NULL!	#NULL!	#NULL!	#NULL!	1	1	1	1	1.69237
230158	13	47	3	7	2	1	0	3	3	10	8	3	12	0	1	1	1	3	1	1		#NULL!	1	#NULL!	#NULL!	#NULL!	1	0	0	0	0	0	0	0	0	0	#NULL!	#NULL!	#NULL!	0.54485
230163	13	23	1	2	2	1	4	3	1	10	4	2	11	0	1	1	1	3	1	1		#NULL!	1	#NULL!	#NULL!	#NULL!	0	1	0	0	0	0	0	0	0	0	#NULL!	#NULL!	#NULL!	0.899338
230172	13	35	3	5	2	0	#NULL!	4	1	16	5	3	11	0	1	1	1	3	1	1		#NULL!	1	#NULL!	#NULL!	#NULL!	#NULL!	#NULL!	#NULL!	#NULL!	#NULL!	#NULL!	#NULL!	#NULL!	#NULL!	1	1	1	2	1.63864
230145	13	18	1	1	2	1	6	2	1	16	0	0	#NULL!	#NULL!	1	1	1	3	1	1		#NULL!	1	#NULL!	#NULL!	#NULL!	#NULL!	#NULL!	#NULL!	#NULL!	#NULL!	#NULL!	#NULL!	#NULL!	#NULL!	1	1	1	2	0.605592
230197	13	25	2	3	1	0	#NULL!	4	1	24	0	0	#NULL!	#NULL!	1	1	1	3	1	1		#NULL!	1	#NULL!	#NULL!	#NULL!	0	0	0	0	0	0	1	0	0	0	#NULL!	#NULL!	#NULL!	0.200426
115652	7	35	3	5	1	3	3	5	1	29	2	1	30	1	1	1	1	3	1	1		#NULL!	1	#NULL!	#NULL!	#NULL!	0	0	0	0	0	0	0	0	1	0	#NULL!	#NULL!	#NULL!	0.67601
115640	7	35	3	5	2	0	#NULL!	1	1	26	3	2	27	1	1	1	1	3	1	1		#NULL!	1	#NULL!	#NULL!	#NULL!	0	0	0	1	0	0	1	0	0	0	#NULL!	#NULL!	#NULL!	0.74129
274	7	49	3	7	2	0	#NULL!	4	1	24	7	3	27	1	1	1	1	3	1	1		#NULL!	1	#NULL!	#NULL!	#NULL!	#NULL!	#NULL!	#NULL!	#NULL!	#NULL!	#NULL!	#NULL!	#NULL!	#NULL!	1	1	#NULL!	1	0.571459
115656	7	40	3	6	2	0	#NULL!	1	1	24	6	3	26	1	1	1	1	3	1	1		#NULL!	1	#NULL!	#NULL!	#NULL!	0	1	0	0	0	0	0	0	0	0	#NULL!	#NULL!	#NULL!	0.665512
115657	7	30	2	4	2	0	#NULL!	1	1	23	2	1	25	1	1	1	1	3	1	1		#NULL!	1	#NULL!	#NULL!	#NULL!	1	0	0	0	0	0	0	0	0	0	#NULL!	#NULL!	#NULL!	0.665512
278	7	25	2	3	2	0	#NULL!	2	1	23	1	1	24	1	1	1	1	3	1	1		#NULL!	1	#NULL!	#NULL!	#NULL!	#NULL!	#NULL!	#NULL!	#NULL!	#NULL!	#NULL!	#NULL!	#NULL!	#NULL!	1	1	#NULL!	1	1.75708
293	7	30	2	4	2	0	#NULL!	2	1	15	1	1	24	1	1	1	1	3	1	1		#NULL!	1	#NULL!	#NULL!	#NULL!	#NULL!	#NULL!	#NULL!	#NULL!	#NULL!	#NULL!	#NULL!	#NULL!	#NULL!	1	1	#NULL!	2	2.12848
275	7	40	3	6	1	2	6	5	1	21	3	2	22	1	1	1	1	3	1	1		#NULL!	1	#NULL!	#NULL!	#NULL!	#NULL!	#NULL!	#NULL!	#NULL!	#NULL!	#NULL!	#NULL!	#NULL!	#NULL!	1	1	#NULL!	1	3.13658
115653	7	29	2	3	2	0	#NULL!	4	1	21	4	2	22	1	1	1	1	3	1	1		#NULL!	1	#NULL!	#NULL!	#NULL!	0	0	1	0	0	0	0	0	0	0	#NULL!	#NULL!	#NULL!	0.586583
115651	7	44	3	6	1	2	2	5	1	22	4	2	22	1	1	1	1	3	1	1		#NULL!	1	#NULL!	#NULL!	#NULL!	0	1	0	0	0	0	0	0	0	0	#NULL!	#NULL!	#NULL!	1.92096
277	7	44	3	6	1	2	7	5	1	20	5	3	22	1	1	1	1	3	1	1		#NULL!	1	#NULL!	#NULL!	#NULL!	#NULL!	#NULL!	#NULL!	#NULL!	#NULL!	#NULL!	#NULL!	#NULL!	#NULL!	1	1	#NULL!	1	0.38018
283	7	25	2	3	1	0	#NULL!	4	1	20	2	1	21	1	1	1	1	3	1	1		#NULL!	1	#NULL!	#NULL!	#NULL!	#NULL!	#NULL!	#NULL!	#NULL!	#NULL!	#NULL!	#NULL!	#NULL!	#NULL!	1	1	#NULL!	3	1.68028
115645	7	30	2	4	1	1	1	5	1	25	4	2	21	1	1	1	1	3	1	1		#NULL!	1	#NULL!	#NULL!	#NULL!	1	0	0	0	0	0	0	0	0	0	#NULL!	#NULL!	#NULL!	1.21133
273	7	35	3	5	1	0	#NULL!	4	1	12	4	2	21	1	1	1	1	3	1	1		#NULL!	1	#NULL!	#NULL!	#NULL!	#NULL!	#NULL!	#NULL!	#NULL!	#NULL!	#NULL!	#NULL!	#NULL!	#NULL!	1	1	#NULL!	1	1.45538
115648	7	22	1	2	1	2	3	5	1	18	1	1	20	1	1	1	1	3	1	1		#NULL!	1	#NULL!	#NULL!	#NULL!	1	0	0	0	0	0	0	0	0	0	#NULL!	#NULL!	#NULL!	1.17038
272	7	24	1	2	2	0	#NULL!	3	1	19	2	1	20	1	1	1	1	3	1	1		#NULL!	1	#NULL!	#NULL!	#NULL!	#NULL!	#NULL!	#NULL!	#NULL!	#NULL!	#NULL!	#NULL!	#NULL!	#NULL!	1	1	#NULL!	1	1.26435
115644	7	25	2	3	2	0	#NULL!	1	1	19	2	1	20	1	1	1	1	3	1	1		#NULL!	1	#NULL!	#NULL!	#NULL!	1	0	0	0	0	0	0	0	0	0	#NULL!	#NULL!	#NULL!	0.407314
292	7	43	3	6	2	0	#NULL!	2	1	28	6	3	20	1	1	1	1	3	1	1		#NULL!	1	#NULL!	#NULL!	#NULL!	#NULL!	#NULL!	#NULL!	#NULL!	#NULL!	#NULL!	#NULL!	#NULL!	#NULL!	1	1	#NULL!	1	1.6847
115649	7	40	3	6	1	0	#NULL!	4	1	18	7	3	20	1	1	1	1	3	1	1		#NULL!	1	#NULL!	#NULL!	#NULL!	0	1	0	0	0	0	0	0	0	0	#NULL!	#NULL!	#NULL!	0.420476
280	7	25	2	3	2	1	4	4	1	16	2	1	19	1	1	1	1	3	1	1		#NULL!	1	#NULL!	#NULL!	#NULL!	#NULL!	#NULL!	#NULL!	#NULL!	#NULL!	#NULL!	#NULL!	#NULL!	#NULL!	1	1	#NULL!	1	0.759637
286	7	35	3	5	1	0	#NULL!	4	1	20	4	2	19	1	1	1	1	3	1	1		#NULL!	1	#NULL!	#NULL!	#NULL!	#NULL!	#NULL!	#NULL!	#NULL!	#NULL!	#NULL!	#NULL!	#NULL!	#NULL!	1	1	#NULL!	3	0.922428
115654	7	45	3	7	1	2	7	4	1	18	5	3	19	1	1	1	1	3	1	1		#NULL!	1	#NULL!	#NULL!	#NULL!	0	0	1	0	0	0	0	0	0	0	#NULL!	#NULL!	#NULL!	0.445179
115659	7	40	3	6	2	0	#NULL!	1	1	16	6	3	19	1	1	1	1	3	1	1		#NULL!	1	#NULL!	#NULL!	#NULL!	1	0	0	0	0	0	0	0	0	0	#NULL!	#NULL!	#NULL!	1.32195
45	7	25	2	3	1	1	4	4	1	16	2	1	18	1	1	1	1	3	1	1		#NULL!	1	#NULL!	#NULL!	#NULL!	#NULL!	#NULL!	#NULL!	#NULL!	#NULL!	#NULL!	#NULL!	#NULL!	#NULL!	1	2	0	2	1.21133
282	7	41	3	6	2	0	#NULL!	1	1	17	4	2	18	1	1	1	1	3	1	1		#NULL!	1	#NULL!	#NULL!	#NULL!	#NULL!	#NULL!	#NULL!	#NULL!	#NULL!	#NULL!	#NULL!	#NULL!	#NULL!	1	1	#NULL!	1	1.13088
115641	7	30	2	4	2	0	#NULL!	1	1	16	5	3	18	1	1	1	1	3	1	1		#NULL!	1	#NULL!	#NULL!	#NULL!	0	0	0	0	0	0	1	0	0	0	#NULL!	#NULL!	#NULL!	0.682869
281	7	45	3	7	2	0	#NULL!	2	1	17	8	3	18	1	1	1	1	3	1	1		#NULL!	1	#NULL!	#NULL!	#NULL!	#NULL!	#NULL!	#NULL!	#NULL!	#NULL!	#NULL!	#NULL!	#NULL!	#NULL!	1	1	#NULL!	1	0.682869
290	7	48	3	7	2	0	#NULL!	2	1	17	11	3	18	1	1	1	1	3	1	1		#NULL!	1	#NULL!	#NULL!	#NULL!	#NULL!	#NULL!	#NULL!	#NULL!	#NULL!	#NULL!	#NULL!	#NULL!	#NULL!	1	1	#NULL!	3	0.921422
115647	7	20	1	2	2	0	#NULL!	1	1	16	2	1	17	0	1	1	1	3	1	1		#NULL!	1	#NULL!	#NULL!	#NULL!	0	0	1	0	0	0	0	0	0	0	#NULL!	#NULL!	#NULL!	0.409636
271	7	45	3	7	1	1	5	5	1	13	6	3	17	0	1	1	1	3	1	1		#NULL!	1	#NULL!	#NULL!	#NULL!	#NULL!	#NULL!	#NULL!	#NULL!	#NULL!	#NULL!	#NULL!	#NULL!	#NULL!	1	1	#NULL!	1	0.773668
46	7	40	3	6	2	1	5	3	1	15	5	3	16	0	1	1	1	3	1	1		#NULL!	1	#NULL!	#NULL!	#NULL!	#NULL!	#NULL!	#NULL!	#NULL!	#NULL!	#NULL!	#NULL!	#NULL!	#NULL!	1	2	0	1	0.880018
285	7	45	3	7	2	0	#NULL!	3	1	15	6	3	16	0	1	1	1	3	1	1		#NULL!	1	#NULL!	#NULL!	#NULL!	#NULL!	#NULL!	#NULL!	#NULL!	#NULL!	#NULL!	#NULL!	#NULL!	#NULL!	1	1	#NULL!	1	0.677164
115655	7	35	3	5	2	0	#NULL!	1	1	22	8	3	16	0	1	1	1	3	1	1		#NULL!	1	#NULL!	#NULL!	#NULL!	1	0	0	0	0	0	0	0	0	0	#NULL!	#NULL!	#NULL!	1.08235
47	7	17	1	1	2	0	#NULL!	1	1	14	1	1	15	0	1	1	1	3	1	1		#NULL!	1	#NULL!	#NULL!	#NULL!	#NULL!	#NULL!	#NULL!	#NULL!	#NULL!	#NULL!	#NULL!	#NULL!	#NULL!	1	2	0	2	1.58116
48	7	16	1	1	1	0	#NULL!	5	0	#NULL!	1	1	15	0	1	1	1	3	1	1		#NULL!	1	#NULL!	#NULL!	#NULL!	#NULL!	#NULL!	#NULL!	#NULL!	#NULL!	#NULL!	#NULL!	#NULL!	#NULL!	1	2	0	1	0.589501
115650	7	27	2	3	2	0	#NULL!	3	1	14	1	1	15	0	1	1	1	3	1	1		#NULL!	1	#NULL!	#NULL!	#NULL!	0	1	0	0	0	0	0	0	0	0	#NULL!	#NULL!	#NULL!	0.899353
49	7	43	3	6	2	0	#NULL!	2	1	14	6	3	15	0	1	1	1	3	1	1		#NULL!	1	#NULL!	#NULL!	#NULL!	#NULL!	#NULL!	#NULL!	#NULL!	#NULL!	#NULL!	#NULL!	#NULL!	#NULL!	1	2	0	1	0.103887
279	7	42	3	6	2	0	#NULL!	1	1	13	8	3	15	0	1	1	1	3	1	1		#NULL!	1	#NULL!	#NULL!	#NULL!	#NULL!	#NULL!	#NULL!	#NULL!	#NULL!	#NULL!	#NULL!	#NULL!	#NULL!	1	1	#NULL!	1	0.103887
44	7	28	2	3	1	2	6	5	3	15	2	1	14	0	1	1	1	3	1	1		#NULL!	1	#NULL!	#NULL!	#NULL!	#NULL!	#NULL!	#NULL!	#NULL!	#NULL!	#NULL!	#NULL!	#NULL!	#NULL!	1	2	0	2	0.929304
270	7	21	1	2	1	0	#NULL!	5	1	14	3	2	14	0	1	1	1	3	1	1		#NULL!	1	#NULL!	#NULL!	#NULL!	#NULL!	#NULL!	#NULL!	#NULL!	#NULL!	#NULL!	#NULL!	#NULL!	#NULL!	1	1	#NULL!	1	1.45538
43	7	32	2	4	2	0	#NULL!	1	1	12	6	3	14	0	1	1	1	3	1	1		#NULL!	1	#NULL!	#NULL!	#NULL!	#NULL!	#NULL!	#NULL!	#NULL!	#NULL!	#NULL!	#NULL!	#NULL!	#NULL!	1	2	0	1	0.663749
269	7	30	2	4	2	0	#NULL!	2	1	13	6	3	14	0	1	1	1	3	1	1		#NULL!	1	#NULL!	#NULL!	#NULL!	#NULL!	#NULL!	#NULL!	#NULL!	#NULL!	#NULL!	#NULL!	#NULL!	#NULL!	1	1	#NULL!	1	0.710003
115642	7	39	3	5	2	0	#NULL!	2	1	12	9	3	14	0	1	1	1	3	1	1		#NULL!	1	#NULL!	#NULL!	#NULL!	1	0	0	0	0	0	1	0	0	0	#NULL!	#NULL!	#NULL!	1.02452
276	7	20	1	2	1	0	#NULL!	4	4	12	1	1	13	0	1	1	1	3	1	1		#NULL!	1	#NULL!	#NULL!	#NULL!	#NULL!	#NULL!	#NULL!	#NULL!	#NULL!	#NULL!	#NULL!	#NULL!	#NULL!	1	1	#NULL!	1	1.17038
50	7	29	2	3	2	0	#NULL!	1	1	11	6	3	13	0	1	1	1	3	1	1		#NULL!	1	#NULL!	#NULL!	#NULL!	#NULL!	#NULL!	#NULL!	#NULL!	#NULL!	#NULL!	#NULL!	#NULL!	#NULL!	1	2	0	2	0.665512
115658	7	22	1	2	2	0	#NULL!	1	1	11	4	2	12	0	1	1	1	3	1	1		#NULL!	1	#NULL!	#NULL!	#NULL!	0	0	1	0	0	0	0	0	0	0	#NULL!	#NULL!	#NULL!	0.665512
74247	10	35	3	5	1	0	#NULL!	5	1	18	3	2	24	1	1	1	1	3	1	#NULL!		#NULL!	#NULL!	#NULL!	98	#NULL!	0	0	0	0	1	0	0	0	0	0	#NULL!	#NULL!	#NULL!	0.51608
74251	10	35	3	5	1	2	2	5	1	21	6	3	22	1	1	1	1	3	1	#NULL!		#NULL!	#NULL!	#NULL!	98	#NULL!	1	0	0	0	0	0	0	0	0	0	#NULL!	#NULL!	#NULL!	0.746595
74249	10	41	3	6	1	0	#NULL!	5	1	29	7	3	22	1	1	1	1	3	1	#NULL!		#NULL!	#NULL!	#NULL!	98	#NULL!	0	0	0	0	0	0	0	1	1	0	#NULL!	#NULL!	#NULL!	0.746595
74244	10	24	1	2	1	3	3	5	1	22	1	1	21	1	1	1	1	3	1	#NULL!		#NULL!	#NULL!	#NULL!	98	#NULL!	0	0	0	0	0	0	0	0	1	0	#NULL!	#NULL!	#NULL!	0.883058
74252	10	24	1	2	1	0	#NULL!	5	1	13	3	2	14	0	1	1	1	3	1	#NULL!		#NULL!	#NULL!	#NULL!	98	#NULL!	0	0	0	0	0	0	0	0	1	0	#NULL!	#NULL!	#NULL!	0.746595
166615	2	25	2	3	1	1	3	5	0	#NULL!	0	0	#NULL!	#NULL!	1	1	0	6	0	#NULL!		#NULL!	#NULL!	#NULL!	98	#NULL!	0	0	0	0	0	0	0	0	1	0	#NULL!	#NULL!	#NULL!	1.66225
358	5	42	3	6	1	1	6	4	1	23	5	3	25	1	1	1	0	6	0	#NULL!		#NULL!	#NULL!	#NULL!	95	3	#NULL!	#NULL!	#NULL!	#NULL!	#NULL!	#NULL!	#NULL!	#NULL!	#NULL!	1	1	#NULL!	2	0.978224
60	4	37	3	5	1	2	2	5	5	15	4	2	16	0	1	1	0	6	0	#NULL!		#NULL!	#NULL!	#NULL!	95	3	#NULL!	#NULL!	#NULL!	#NULL!	#NULL!	#NULL!	#NULL!	#NULL!	#NULL!	1	2	0	1	2.52401
207	10	34	2	4	2	0	#NULL!	3	1	18	5	3	20	1	1	1	0	2	1	#NULL!		#NULL!	#NULL!	#NULL!	90	3	#NULL!	#NULL!	#NULL!	#NULL!	#NULL!	#NULL!	#NULL!	#NULL!	#NULL!	1	1	1	1	1.4274
55	5	17	1	1	1	1	6	4	0	#NULL!	1	1	15	0	1	1	0	6	0	#NULL!		#NULL!	#NULL!	#NULL!	90	3	#NULL!	#NULL!	#NULL!	#NULL!	#NULL!	#NULL!	#NULL!	#NULL!	#NULL!	1	2	0	1	2.6038
419	2	27	2	3	1	1	2	5	1	17	2	1	21	1	1	1	0	6	0	#NULL!		#NULL!	#NULL!	#NULL!	90	3	#NULL!	#NULL!	#NULL!	#NULL!	#NULL!	#NULL!	#NULL!	#NULL!	#NULL!	1	1	#NULL!	1	2.55927
166598	2	23	1	2	2	0	#NULL!	2	1	11	1	1	20	1	1	1	0	6	0	#NULL!		#NULL!	#NULL!	#NULL!	90	3	1	0	0	0	0	0	0	0	0	0	#NULL!	#NULL!	#NULL!	1.03034
63	1	33	2	4	1	2	4	5	1	16	3	2	17	0	1	1	0	6	0	#NULL!		#NULL!	#NULL!	#NULL!	90	3	#NULL!	#NULL!	#NULL!	#NULL!	#NULL!	#NULL!	#NULL!	#NULL!	#NULL!	1	2	0	2	1.72799
201	10	25	2	3	2	0	#NULL!	1	1	18	2	1	21	1	1	1	1	3	1	#NULL!		#NULL!	#NULL!	#NULL!	60	3	#NULL!	#NULL!	#NULL!	#NULL!	#NULL!	#NULL!	#NULL!	#NULL!	#NULL!	1	1	1	1	1.50728
203	10	36	3	5	1	0	#NULL!	4	1	20	3	2	22	1	1	1	1	3	1	#NULL!		#NULL!	#NULL!	#NULL!	40	2	#NULL!	#NULL!	#NULL!	#NULL!	#NULL!	#NULL!	#NULL!	#NULL!	#NULL!	1	1	0	1	0.515338
362	5	20	1	2	1	2	2	4	1	16	1	1	18	1	1	1	1	3	1	#NULL!		#NULL!	#NULL!	#NULL!	30	2	#NULL!	#NULL!	#NULL!	#NULL!	#NULL!	#NULL!	#NULL!	#NULL!	#NULL!	1	1	#NULL!	1	1.68029
74253	10	29	2	3	2	0	#NULL!	2	1	16	4	2	19	1	1	1	0	2	1	#NULL!		#NULL!	#NULL!	#NULL!	30	2	0	0	0	0	0	0	0	1	0	0	#NULL!	#NULL!	#NULL!	1.66541
209	10	44	3	6	2	0	#NULL!	2	1	39	2	1	14	0	1	1	0	2	1	#NULL!		#NULL!	#NULL!	#NULL!	30	2	#NULL!	#NULL!	#NULL!	#NULL!	#NULL!	#NULL!	#NULL!	#NULL!	#NULL!	1	1	1	2	2.50919
368	4	27	2	3	1	2	3	2	2	26	0	0	#NULL!	#NULL!	1	1	0	6	0	#NULL!		#NULL!	#NULL!	#NULL!	30	2	#NULL!	#NULL!	#NULL!	#NULL!	#NULL!	#NULL!	#NULL!	#NULL!	#NULL!	1	1	#NULL!	1	2.40387
367	4	20	1	2	1	2	1	2	2	20	1	1	17	0	1	1	0	6	0	#NULL!		#NULL!	#NULL!	#NULL!	21	2	#NULL!	#NULL!	#NULL!	#NULL!	#NULL!	#NULL!	#NULL!	#NULL!	#NULL!	1	1	#NULL!	1	2.40387
208	10	42	3	6	1	0	#NULL!	5	3	15	6	3	15	0	1	1	0	2	1	#NULL!		#NULL!	#NULL!	#NULL!	15	2	#NULL!	#NULL!	#NULL!	#NULL!	#NULL!	#NULL!	#NULL!	#NULL!	#NULL!	1	1	0	1	0.70048
206	10	24	1	2	2	0	#NULL!	1	1	12	5	3	13	0	1	1	0	2	1	#NULL!		#NULL!	#NULL!	#NULL!	15	2	#NULL!	#NULL!	#NULL!	#NULL!	#NULL!	#NULL!	#NULL!	#NULL!	#NULL!	1	1	1	2	1.15876
100	17	31	2	4	2	1	7	5	1	20	2	1	21	1	1	1	0	2	9	#NULL!		#NULL!	#NULL!	#NULL!	14	2	#NULL!	#NULL!	#NULL!	#NULL!	#NULL!	#NULL!	#NULL!	#NULL!	#NULL!	1	1	#NULL!	3	0.278936
398	2	29	2	3	1	1	5	4	1	18	4	2	15	0	1	1	0	6	0	#NULL!		#NULL!	#NULL!	#NULL!	10	2	#NULL!	#NULL!	#NULL!	#NULL!	#NULL!	#NULL!	#NULL!	#NULL!	#NULL!	1	1	#NULL!	1	1.2782
74248	10	18	1	1	1	2	0	5	1	17	1	1	18	1	1	1	1	3	1	#NULL!		#NULL!	#NULL!	#NULL!	7	2	0	0	0	0	0	0	0	0	1	0	#NULL!	#NULL!	#NULL!	0.51608
363	5	20	1	2	1	3	1	5	1	19	0	0	#NULL!	#NULL!	1	1	1	3	1	#NULL!		#NULL!	#NULL!	#NULL!	7	2	#NULL!	#NULL!	#NULL!	#NULL!	#NULL!	#NULL!	#NULL!	#NULL!	#NULL!	1	1	#NULL!	1	1.30089
202	10	34	2	4	1	0	#NULL!	5	3	22	2	1	16	0	1	1	1	3	1	#NULL!		#NULL!	#NULL!	#NULL!	6	1	#NULL!	#NULL!	#NULL!	#NULL!	#NULL!	#NULL!	#NULL!	#NULL!	#NULL!	1	1	1	1	0.44442
140402	5	19	1	1	1	1	6	5	2	16	0	0	#NULL!	#NULL!	1	1	1	3	1	#NULL!		#NULL!	#NULL!	#NULL!	5	1	0	0	1	0	0	0	0	0	0	0	#NULL!	#NULL!	#NULL!	0.76597
205	10	45	3	7	2	0	#NULL!	3	1	15	3	2	17	0	1	1	0	2	1	#NULL!		#NULL!	#NULL!	#NULL!	5	1	#NULL!	#NULL!	#NULL!	#NULL!	#NULL!	#NULL!	#NULL!	#NULL!	#NULL!	1	1	1	1	1.53236
103	17	35	3	5	2	1	7	2	5	18	2	1	18	1	1	1	1	3	1	#NULL!		#NULL!	#NULL!	#NULL!	4	1	#NULL!	#NULL!	#NULL!	#NULL!	#NULL!	#NULL!	#NULL!	#NULL!	#NULL!	1	1	#NULL!	2	1.36524
74246	10	41	3	6	1	0	#NULL!	5	1	20	7	3	22	1	1	1	1	3	1	#NULL!		#NULL!	#NULL!	#NULL!	3	1	0	1	0	0	0	0	0	0	0	0	#NULL!	#NULL!	#NULL!	0.51608
204	10	29	2	3	1	1	4	5	1	24	3	2	20	1	1	1	1	3	1	#NULL!		#NULL!	#NULL!	#NULL!	1	0	#NULL!	#NULL!	#NULL!	#NULL!	#NULL!	#NULL!	#NULL!	#NULL!	#NULL!	1	1	0	1	0.62946
197	10	29	2	3	2	0	#NULL!	2	1	15	6	3	15	0	1	1	1	3	1	#NULL!		#NULL!	#NULL!	#NULL!	1	0	#NULL!	#NULL!	#NULL!	#NULL!	#NULL!	#NULL!	#NULL!	#NULL!	#NULL!	1	1	0	1	1.0824
35335	17	35	3	5	2	0	#NULL!	3	1	26	0	0	#NULL!	#NULL!	1	1	0	2	9	#NULL!		#NULL!	#NULL!	#NULL!	1	0	0	0	1	0	0	0	0	0	0	0	#NULL!	#NULL!	#NULL!	1.64374
140399	5	49	3	7	2	1	6	2	1	12	8	3	20	1	1	1	0	6	0	#NULL!		#NULL!	#NULL!	#NULL!	1	0	1	0	0	0	0	0	0	0	0	0	#NULL!	#NULL!	#NULL!	0.946816
74245	10	28	2	3	1	0	#NULL!	5	1	22	2	1	23	1	1	1	1	3	1	#NULL!		#NULL!	#NULL!	#NULL!	0	0	1	1	1	0	0	0	0	0	0	0	#NULL!	#NULL!	#NULL!	0.51413
74250	10	28	2	3	1	2	7	5	0	#NULL!	1	1	21	1	1	1	1	3	1	#NULL!		#NULL!	#NULL!	#NULL!	0	0	0	0	0	0	0	0	0	0	1	0	#NULL!	#NULL!	#NULL!	0.746595
74243	10	27	2	3	2	0	#NULL!	2	1	17	4	2	17	0	1	1	1	3	1	#NULL!		#NULL!	#NULL!	#NULL!	0	0	1	0	0	0	0	0	0	0	0	0	#NULL!	#NULL!	#NULL!	0.852277
357	5	28	2	3	1	2	6	5	0	#NULL!	0	0	#NULL!	#NULL!	1	1	0	6	0	#NULL!		#NULL!	#NULL!	#NULL!	#NULL!	#NULL!	#NULL!	#NULL!	#NULL!	#NULL!	#NULL!	#NULL!	#NULL!	#NULL!	#NULL!	1	1	#NULL!	1	1.19928
1	4	28	2	3	2	1	5	2	1	12	5	3	14	0	1	1	#NULL!	#NULL!	#NULL!	#NULL!		#NULL!	#NULL!	#NULL!	#NULL!	#NULL!	#NULL!	#NULL!	#NULL!	#NULL!	#NULL!	#NULL!	#NULL!	#NULL!	#NULL!	1	9	9	9	0.389102
185	12	40	3	6	2	0	#NULL!	1	1	15	6	3	25	1	1	1	1	3	1	#NULL!		#NULL!	#NULL!	#NULL!	#NULL!	#NULL!	#NULL!	#NULL!	#NULL!	#NULL!	#NULL!	#NULL!	#NULL!	#NULL!	#NULL!	1	1	1	1	0.9999
63061	12	35	3	5	2	0	#NULL!	5	1	15	8	3	20	1	1	1	1	3	1	#NULL!		#NULL!	#NULL!	#NULL!	#NULL!	#NULL!	#NULL!	#NULL!	#NULL!	#NULL!	#NULL!	#NULL!	#NULL!	#NULL!	#NULL!	0	#NULL!	#NULL!	#NULL!	1.95691
193	12	23	1	2	2	0	#NULL!	4	1	15	2	1	19	1	1	1	1	3	1	#NULL!		#NULL!	#NULL!	#NULL!	#NULL!	#NULL!	#NULL!	#NULL!	#NULL!	#NULL!	#NULL!	#NULL!	#NULL!	#NULL!	#NULL!	1	1	0	4	0.850902
184	12	31	2	4	2	0	#NULL!	2	1	15	4	2	19	1	1	1	1	3	1	#NULL!		#NULL!	#NULL!	#NULL!	#NULL!	#NULL!	#NULL!	#NULL!	#NULL!	#NULL!	#NULL!	#NULL!	#NULL!	#NULL!	#NULL!	1	1	1	2	1.84234
194	12	33	2	4	2	0	#NULL!	1	1	17	7	3	18	1	1	1	1	3	1	#NULL!		#NULL!	#NULL!	#NULL!	#NULL!	#NULL!	#NULL!	#NULL!	#NULL!	#NULL!	#NULL!	#NULL!	#NULL!	#NULL!	#NULL!	1	1	0	4	1.14757
195	12	20	1	2	2	0	#NULL!	2	1	13	2	1	15	0	1	1	1	3	1	#NULL!		#NULL!	#NULL!	#NULL!	#NULL!	#NULL!	#NULL!	#NULL!	#NULL!	#NULL!	#NULL!	#NULL!	#NULL!	#NULL!	#NULL!	1	1	0	4	2.29094
37	12	27	2	3	2	0	#NULL!	2	1	15	6	3	15	0	1	1	1	3	1	#NULL!		#NULL!	#NULL!	#NULL!	#NULL!	#NULL!	#NULL!	#NULL!	#NULL!	#NULL!	#NULL!	#NULL!	#NULL!	#NULL!	#NULL!	1	2	0	4	1.34744
190	12	19	1	1	2	0	#NULL!	1	1	14	2	1	14	0	1	1	1	3	1	#NULL!		#NULL!	#NULL!	#NULL!	#NULL!	#NULL!	#NULL!	#NULL!	#NULL!	#NULL!	#NULL!	#NULL!	#NULL!	#NULL!	#NULL!	1	1	1	1	0.850902
186	12	20	1	2	2	0	#NULL!	4	1	12	3	2	13	0	1	1	1	3	1	#NULL!		#NULL!	#NULL!	#NULL!	#NULL!	#NULL!	#NULL!	#NULL!	#NULL!	#NULL!	#NULL!	#NULL!	#NULL!	#NULL!	#NULL!	1	1	1	1	0.315843
188	12	22	1	2	2	0	#NULL!	1	1	13	3	2	13	0	1	1	1	3	1	#NULL!		#NULL!	#NULL!	#NULL!	#NULL!	#NULL!	#NULL!	#NULL!	#NULL!	#NULL!	#NULL!	#NULL!	#NULL!	#NULL!	#NULL!	1	1	1	1	0.274679
189	12	25	2	3	2	0	#NULL!	3	1	12	4	2	13	0	1	1	1	3	1	#NULL!		#NULL!	#NULL!	#NULL!	#NULL!	#NULL!	#NULL!	#NULL!	#NULL!	#NULL!	#NULL!	#NULL!	#NULL!	#NULL!	#NULL!	1	1	1	1	0.301655
187	12	28	2	3	2	0	#NULL!	4	1	14	5	3	13	0	1	1	1	3	1	#NULL!		#NULL!	#NULL!	#NULL!	#NULL!	#NULL!	#NULL!	#NULL!	#NULL!	#NULL!	#NULL!	#NULL!	#NULL!	#NULL!	#NULL!	1	1	1	1	2.00434
196	12	40	3	6	2	0	#NULL!	5	1	11	9	3	12	0	1	1	1	3	1	#NULL!		#NULL!	#NULL!	#NULL!	#NULL!	#NULL!	#NULL!	#NULL!	#NULL!	#NULL!	#NULL!	#NULL!	#NULL!	#NULL!	#NULL!	1	1	0	4	0.635961
192	12	18	1	1	2	0	#NULL!	4	1	16	1	1	18	1	1	1	0	6	0	#NULL!		#NULL!	#NULL!	#NULL!	#NULL!	#NULL!	#NULL!	#NULL!	#NULL!	#NULL!	#NULL!	#NULL!	#NULL!	#NULL!	#NULL!	1	1	1	1	1.69923
191	12	45	3	7	2	0	#NULL!	2	1	14	8	3	18	1	1	1	0	6	0	#NULL!		#NULL!	#NULL!	#NULL!	#NULL!	#NULL!	#NULL!	#NULL!	#NULL!	#NULL!	#NULL!	#NULL!	#NULL!	#NULL!	#NULL!	1	1	1	1	1.66932
36	12	21	1	2	2	0	#NULL!	2	1	15	5	3	16	0	1	1	0	6	0	#NULL!		#NULL!	#NULL!	#NULL!	#NULL!	#NULL!	#NULL!	#NULL!	#NULL!	#NULL!	#NULL!	#NULL!	#NULL!	#NULL!	#NULL!	1	2	0	4	0.848275
115635	7	20	1	2	1	2	4	5	0	#NULL!	1	1	20	1	1	1	0	6	0	#NULL!		#NULL!	#NULL!	#NULL!	#NULL!	#NULL!	1	0	0	0	0	0	0	0	0	0	#NULL!	#NULL!	#NULL!	1.21133
393	2	35	3	5	1	0	#NULL!	4	1	25	4	2	27	1	1	1	0	8	0	#NULL!		#NULL!	#NULL!	#NULL!	#NULL!	#NULL!	#NULL!	#NULL!	#NULL!	#NULL!	#NULL!	#NULL!	#NULL!	#NULL!	#NULL!	1	1	#NULL!	1	1.02592
420	2	30	2	4	1	1	6	5	2	24	2	1	25	1	1	1	0	8	0	#NULL!		#NULL!	#NULL!	#NULL!	#NULL!	#NULL!	#NULL!	#NULL!	#NULL!	#NULL!	#NULL!	#NULL!	#NULL!	#NULL!	#NULL!	1	1	#NULL!	2	1.01627
166613	2	33	2	4	1	3	2	5	1	10	2	1	24	1	1	1	0	8	0	#NULL!		#NULL!	#NULL!	#NULL!	#NULL!	#NULL!	0	0	0	0	0	0	0	0	1	0	#NULL!	#NULL!	#NULL!	1.39299
166629	2	30	2	4	1	1	3	4	5	23	2	1	23	1	1	1	0	8	0	#NULL!		#NULL!	#NULL!	#NULL!	#NULL!	#NULL!	0	1	1	0	0	0	0	0	0	0	#NULL!	#NULL!	#NULL!	1.09108
166616	2	28	2	3	1	1	5	5	5	15	2	1	22	1	1	1	0	8	0	#NULL!		#NULL!	#NULL!	#NULL!	#NULL!	#NULL!	0	0	0	0	0	0	0	0	1	0	#NULL!	#NULL!	#NULL!	1.66225
166619	2	22	1	2	1	1	2	5	3	19	1	1	20	1	1	1	0	8	0	#NULL!		#NULL!	#NULL!	#NULL!	#NULL!	#NULL!	0	1	0	0	0	0	0	0	0	0	#NULL!	#NULL!	#NULL!	0.970142
166603	2	21	1	2	2	0	#NULL!	1	1	18	1	1	20	1	1	1	0	8	0	#NULL!		#NULL!	#NULL!	#NULL!	#NULL!	#NULL!	0	0	1	0	0	0	0	0	0	0	#NULL!	#NULL!	#NULL!	0.690928
166618	2	31	2	4	1	1	3	5	1	20	4	2	20	1	1	1	0	8	0	#NULL!		#NULL!	#NULL!	#NULL!	#NULL!	#NULL!	0	0	0	0	0	0	0	0	1	0	#NULL!	#NULL!	#NULL!	1.66225
414	2	29	2	3	2	0	#NULL!	3	2	19	2	1	19	1	1	1	0	8	0	#NULL!		#NULL!	#NULL!	#NULL!	#NULL!	#NULL!	#NULL!	#NULL!	#NULL!	#NULL!	#NULL!	#NULL!	#NULL!	#NULL!	#NULL!	1	1	#NULL!	2	1.02508
416	2	37	3	5	1	2	1	4	1	19	2	1	19	1	1	1	0	8	0	#NULL!		#NULL!	#NULL!	#NULL!	#NULL!	#NULL!	#NULL!	#NULL!	#NULL!	#NULL!	#NULL!	#NULL!	#NULL!	#NULL!	#NULL!	1	1	#NULL!	1	1.48671
166602	2	30	2	4	1	0	#NULL!	1	1	15	5	3	19	1	1	1	0	8	0	#NULL!		#NULL!	#NULL!	#NULL!	#NULL!	#NULL!	0	0	1	0	0	0	0	0	0	0	#NULL!	#NULL!	#NULL!	0.906177
417	2	25	2	3	1	0	#NULL!	4	1	17	1	1	18	1	1	1	0	8	0	#NULL!		#NULL!	#NULL!	#NULL!	#NULL!	#NULL!	#NULL!	#NULL!	#NULL!	#NULL!	#NULL!	#NULL!	#NULL!	#NULL!	#NULL!	1	1	#NULL!	1	1.20818
418	2	38	3	5	2	0	#NULL!	1	2	20	3	2	18	1	1	1	0	8	0	#NULL!		#NULL!	#NULL!	#NULL!	#NULL!	#NULL!	#NULL!	#NULL!	#NULL!	#NULL!	#NULL!	#NULL!	#NULL!	#NULL!	#NULL!	1	1	#NULL!	2	0.836335
166628	2	25	2	3	1	0	#NULL!	5	1	18	4	2	18	1	1	1	0	8	0	#NULL!		#NULL!	#NULL!	#NULL!	#NULL!	#NULL!	0	0	1	0	0	0	0	0	0	0	#NULL!	#NULL!	#NULL!	1.09108
166632	2	33	2	4	2	0	#NULL!	2	1	18	4	2	17	0	1	1	0	8	0	#NULL!		#NULL!	#NULL!	#NULL!	#NULL!	#NULL!	0	0	1	0	0	0	0	0	0	0	#NULL!	#NULL!	#NULL!	1.12726
166597	2	30	2	4	1	0	#NULL!	2	1	18	6	3	17	0	1	1	0	8	0	#NULL!		#NULL!	#NULL!	#NULL!	#NULL!	#NULL!	1	0	0	0	0	0	0	0	0	0	#NULL!	#NULL!	#NULL!	1.30016
16	2	39	3	5	2	0	#NULL!	2	1	17	6	3	17	0	1	1	0	8	0	#NULL!		#NULL!	#NULL!	#NULL!	#NULL!	#NULL!	#NULL!	#NULL!	#NULL!	#NULL!	#NULL!	#NULL!	#NULL!	#NULL!	#NULL!	1	7	0	1	0.604933
166621	2	22	1	2	1	0	#NULL!	5	1	15	3	2	16	0	1	1	0	8	0	#NULL!		#NULL!	#NULL!	#NULL!	#NULL!	#NULL!	1	0	0	0	0	0	0	0	0	0	#NULL!	#NULL!	#NULL!	1.07361
166604	2	26	2	3	1	0	#NULL!	4	1	10	3	2	16	0	1	1	0	8	0	#NULL!		#NULL!	#NULL!	#NULL!	#NULL!	#NULL!	0	1	0	1	0	0	0	0	0	0	#NULL!	#NULL!	#NULL!	0.748269
166614	2	28	2	3	1	0	#NULL!	4	1	13	4	2	15	0	1	1	0	8	0	#NULL!		#NULL!	#NULL!	#NULL!	#NULL!	#NULL!	0	0	0	0	0	0	0	0	1	0	#NULL!	#NULL!	#NULL!	1.66225
166605	2	25	2	3	2	0	#NULL!	4	1	13	4	2	13	0	1	1	0	8	0	#NULL!		#NULL!	#NULL!	#NULL!	#NULL!	#NULL!	0	0	1	0	0	0	0	0	0	0	#NULL!	#NULL!	#NULL!	0.763799
394	2	30	2	4	1	2	2	5	1	28	3	2	12	0	1	1	0	8	0	#NULL!		#NULL!	#NULL!	#NULL!	#NULL!	#NULL!	#NULL!	#NULL!	#NULL!	#NULL!	#NULL!	#NULL!	#NULL!	#NULL!	#NULL!	1	1	#NULL!	1	1.27958
166608	2	35	3	5	2	0	#NULL!	1	1	23	7	3	12	0	1	1	0	8	0	#NULL!		#NULL!	#NULL!	#NULL!	#NULL!	#NULL!	0	0	1	0	0	0	0	0	0	0	#NULL!	#NULL!	#NULL!	0.822399
17	2	17	1	1	2	2	3	4	0	#NULL!	0	0	#NULL!	#NULL!	1	1	0	8	0	#NULL!		#NULL!	#NULL!	#NULL!	#NULL!	#NULL!	#NULL!	#NULL!	#NULL!	#NULL!	#NULL!	#NULL!	#NULL!	#NULL!	#NULL!	1	7	0	1	1.24764
421	2	16	1	1	1	2	6	4	0	#NULL!	0	0	#NULL!	#NULL!	1	1	0	8	0	#NULL!		#NULL!	#NULL!	#NULL!	#NULL!	#NULL!	#NULL!	#NULL!	#NULL!	#NULL!	#NULL!	#NULL!	#NULL!	#NULL!	#NULL!	1	1	#NULL!	2	1.02812
166620	2	18	1	1	1	2	1	5	0	#NULL!	0	0	#NULL!	#NULL!	1	1	0	8	0	#NULL!		#NULL!	#NULL!	#NULL!	#NULL!	#NULL!	1	1	0	0	0	0	0	1	0	0	#NULL!	#NULL!	#NULL!	1.02592
166610	2	16	1	1	1	2	4	5	0	#NULL!	0	0	#NULL!	#NULL!	1	1	0	8	0	#NULL!		#NULL!	#NULL!	#NULL!	#NULL!	#NULL!	0	0	1	0	0	0	0	0	0	0	#NULL!	#NULL!	#NULL!	0.577073
166641	2	18	1	1	1	2	5	5	0	#NULL!	0	0	#NULL!	#NULL!	1	1	0	8	0	#NULL!		#NULL!	#NULL!	#NULL!	#NULL!	#NULL!	0	0	0	0	0	0	1	0	0	0	#NULL!	#NULL!	#NULL!	1.28069
166611	2	19	1	1	1	2	7	5	0	#NULL!	0	0	#NULL!	#NULL!	1	1	0	8	0	#NULL!		#NULL!	#NULL!	#NULL!	#NULL!	#NULL!	0	0	1	0	0	0	0	0	0	0	#NULL!	#NULL!	#NULL!	0.577073
166607	2	15	1	1	2	0	#NULL!	1	0	#NULL!	0	0	#NULL!	#NULL!	1	1	0	8	0	#NULL!		#NULL!	#NULL!	#NULL!	#NULL!	#NULL!	0	1	0	0	0	0	0	1	0	0	#NULL!	#NULL!	#NULL!	0.822399
166635	2	17	1	1	2	2	3	2	0	#NULL!	0	0	#NULL!	#NULL!	1	1	0	8	0	#NULL!		#NULL!	#NULL!	#NULL!	#NULL!	#NULL!	0	0	1	0	0	0	0	0	0	0	#NULL!	#NULL!	#NULL!	0.829522
166612	2	15	1	1	2	2	1	3	0	#NULL!	0	0	#NULL!	#NULL!	1	1	0	8	0	#NULL!		#NULL!	#NULL!	#NULL!	#NULL!	#NULL!	0	0	1	0	0	0	0	0	0	0	#NULL!	#NULL!	#NULL!	1.35073
166617	2	20	1	2	1	0	#NULL!	5	0	#NULL!	0	0	#NULL!	#NULL!	1	1	0	8	0	#NULL!		#NULL!	#NULL!	#NULL!	#NULL!	#NULL!	0	0	0	0	0	0	0	0	1	0	#NULL!	#NULL!	#NULL!	1.66225
395	2	25	2	3	1	2	7	5	0	#NULL!	0	0	#NULL!	#NULL!	1	1	0	8	0	#NULL!		#NULL!	#NULL!	#NULL!	#NULL!	#NULL!	#NULL!	#NULL!	#NULL!	#NULL!	#NULL!	#NULL!	#NULL!	#NULL!	#NULL!	1	1	#NULL!	1	1.02812
166622	2	28	2	3	1	3	3	5	0	#NULL!	0	0	#NULL!	#NULL!	1	1	0	8	0	#NULL!		#NULL!	#NULL!	#NULL!	#NULL!	#NULL!	1	0	0	0	0	0	0	0	0	0	#NULL!	#NULL!	#NULL!	1.07361
166625	2	28	2	3	1	3	2	5	0	#NULL!	0	0	#NULL!	#NULL!	1	1	0	8	0	#NULL!		#NULL!	#NULL!	#NULL!	#NULL!	#NULL!	0	0	0	0	0	1	0	0	0	0	#NULL!	#NULL!	#NULL!	1.53076
166624	2	46	3	7	1	2	5	5	0	#NULL!	0	0	#NULL!	#NULL!	1	1	0	8	0	#NULL!		#NULL!	#NULL!	#NULL!	#NULL!	#NULL!	0	0	0	0	0	0	0	0	1	0	#NULL!	#NULL!	#NULL!	1.53076
183125	1	22	1	2	1	2	3	5	0	#NULL!	1	1	17	0	1	1	0	8	0	#NULL!		#NULL!	#NULL!	#NULL!	#NULL!	#NULL!	0	0	0	0	0	0	0	1	1	0	#NULL!	#NULL!	#NULL!	1.53218
427	1	19	1	1	1	2	2	5	0	#NULL!	0	0	#NULL!	#NULL!	1	1	0	8	0	#NULL!		#NULL!	#NULL!	#NULL!	#NULL!	#NULL!	#NULL!	#NULL!	#NULL!	#NULL!	#NULL!	#NULL!	#NULL!	#NULL!	#NULL!	1	1	#NULL!	1	1.19169
183123	1	15	1	1	1	2	2	5	0	#NULL!	0	0	#NULL!	#NULL!	1	1	0	8	0	#NULL!		#NULL!	#NULL!	#NULL!	#NULL!	#NULL!	0	0	1	0	0	0	0	0	0	0	#NULL!	#NULL!	#NULL!	0.398703

## Sheet: Variable coding scheme
Variable name	coding scheme
ID	No code
Country	1 = "Burkina Faso" l 2 = "Benin" l 3 = "Burundi" l 4 = "Congo" l 5 = "Cameroon" l 6 = "Ethiopia" l 7 = "Gunea" l 8 = "Kenya" l 9 = "Comoros" l 10 = "Mali" l 11 = "Malawi" l 12 = "Niger" l 13 = "Sierra Leone" l 14 = "Senegal" l 15 = "Chad" l 16 = "Togo" l 17 = "Tanzania" l 18 = "Uganda" l 19 = "Zambia"
Age	No code
Age_recoded_2	1 = "15-24" l 2 = "25-34" l 3 = "35-49"
Age (five years group)	1 = "15-19" l 2 = "20-24" l 3 = "25-29" l 4 = "30-34" l 5 = "35-39" l 6 = "40-44" l 7 = "45-49"
Place of residence	1 = "Urban" l 2 = "Rural"
Educational status	0 = "No education" l 1 = "Primary" l 2 = "Secondary" l 3 = "Higher"
Highest year of education	No code
Wealth index	1 = "Poorest" l 2 = "Poorer" l 3 = "Middle" l 4 = "Richer" l 5 = "Richest"
Current marital status	0 = "Never in union" l 1 = "Married" l 2 = "Living with partner" l 3 = "Widowed"l 4 = "Divorced" l 5 = "No longer living together/separated"
Age at first cohabitation	No code
Total children ever born	No code
Children ever born (recoded)	0 = "0" l 1 = "1-2" l 2 = "3-4" l 3 = "5 or more"
Age at first birth	No code
Age_marriage (recoded)	0 = "Before 18 years" l 1 = "19 or above"
Heard_fistula	0 = "No" l 1 = "Yes"
Fistula	0 = "No" l 1 = "Yes"
Obest_fistula	0 = "No" l 1 = "Yes"
Cause of fistula	1 = "Sexual assault" l 2 = "Pelvic surgery" l 3 = "Delivery" l 6 = "Other" l 7 = "Unspecified non-obestetric cause" l 8 = "Don't know" l 9 = "Missing"
Problem followed pregnancy	0 = "No" l 1 = "Yes"
Problem start after delivered a baby or had a stillbirth	1 = "Delivering baby" l 2 = "Having stillbirth" l 3 = "Neither"
Problem start after normal or difficult labor and delivery	1 = "Normal labor/delivery" l 2 = "Prolonged and very difficult labor/delivery"
Was this baby born alive	0 = "No" l 1 = "Yes"
After which delivery did this occur	No code
Days after problem leakage started	No code
Fistula_onset	0 = "Immidately or within the first day of birth" l 1 = "2-6 days" l 2 = "1-6 wk" l 3 = "After the first 6 weeks"
Reason not sought treatment for fistula: does not know can be fixed	0 = "No" l 1 = "Yes"
Reason not sought treatment for fistula: do not know where to go	0 = "No" l 1 = "Yes"
Reason not sought treatment for fistula: too expensive	0 = "No" l 1 = "Yes"
Reason not sought treatment for fistula: too far	0 = "No" l 1 = "Yes"
Reason not sought treatment for fistula: poor quality of care	0 = "No" l 1 = "Yes"
Reason not sought treatment for fistula: could not get permission	0 = "No" l 1 = "Yes"
Reason not sought treatment for fistula: embarrasment	0 = "No" l 1 = "Yes"
Reason not sought treatment for fistula: problem desappeared	0 = "No" l 1 = "Yes"
Reason not sought treatment for fistula: other	0 = "No" l 1 = "Yes"
Sought treatment	0 = "No" l 1 = "Yes"
Person last sought treatment from for fistula	1 = "Health facility" l 2 = "Religion/ tradition/others" l 7 = "Community health workers"
Operation to fix fistula	0 = "No" l 1 = "Yes"
Treatment stopped the leakage completely	1 = "Yes, stopped completely" l 2 = "Not stopped but reduced" l 3 = "Not stopped at all" l 4 = "Did not receive treatment"
Final weight	No code
